# Supplementary material for: Analysis of transcriptome data reveals multifactor constraint on codon usage in Taenia multiceps
Source: BMC Genomics. 2017 Apr 20;18:308. doi: 10.1186/s12864-017-3704-8 (PMC5397707; doi:10.1186/s12864-017-3704-8)
Supplement: Supplementary file 1 — All the indices of the total number of genes analyzed. (XLS 3493 kb) [file 12864_2017_3704_MOESM1_ESM.xls]

## Sheet: Total
Additional file 1: All the indices of total genes
Unigene Number	Axis1	Axis2	Axis3	Axis4	Length	%G+C(1)	%G+C(2)	GC12%	%G+C(3)	T3s	C3s	A3s	G3s	CAI	CBI	Fop	Nc	GC3s	GC	L_sym	L_aa	Gravy	Aromo
Unigene88_Sample_01104684	0.22077	-0.01167	2e-05	-0.00878	771	58.37	40.47	49.42	49.81	0.3586	0.2778	0.2974	0.337	0.186	0.011	0.423	61	0.476	0.496	246	256	-0.75	0.074219
Unigene63_Sample_01104684	0.22804	0.30446	0.20542	0.26046	525	41.71	32.57	37.14	42.29	0.4453	0.2336	0.354	0.3267	0.181	-0.16	0.331	58.93	0.392	0.389	166	175	-0.624	0.148571
Unigene68_Sample_01104684	0.19476	0.31642	0.18664	0.21157	699	42.06	34.33	38.195	43.78	0.427	0.2486	0.3421	0.3212	0.174	-0.139	0.339	55.07	0.407	0.401	221	233	-0.530901	0.145923
Unigene39_Sample_01104684	-0.0904	0.15528	-0.00245	-0.14698	1374	52.84	38.86	45.85	48.91	0.3522	0.3393	0.2812	0.269	0.233	0.067	0.45	57.77	0.481	0.469	451	458	-0.031223	0.09607
Unigene72_Sample_01104684	0.20155	0.28706	0.19063	0.25314	600	42	34	38	44	0.4304	0.2468	0.3385	0.3333	0.17	-0.165	0.326	56.72	0.411	0.4	190	200	-0.6415	0.145
Unigene113_Sample_0110468	0.20672	-0.04855	0.04381	0.04999	1377	55.56	35.51	45.535	49.02	0.4112	0.2988	0.2589	0.3145	0.192	-0.039	0.392	54.72	0.469	0.467	441	459	-0.554466	0.061002
Unigene77_Sample_01104684	-0.08723	0.21602	-0.02952	0.04588	906	55.96	42.72	49.34	43.05	0.4198	0.2557	0.2793	0.2723	0.21	-0.012	0.408	60.26	0.415	0.472	294	302	0.021854	0.10596
Unigene48_Sample_01104684	-0.06685	-0.21387	0.04728	0.09233	1875	58.08	38.72	48.4	62.24	0.3072	0.3956	0.1718	0.3925	0.265	0.098	0.472	56.57	0.613	0.53	610	625	-0.2416	0.0848
Unigene19_Sample_01104684	-0.15222	-0.20719	-0.11686	0.04871	489	56.44	49.08	52.76	58.28	0.3116	0.3841	0.2016	0.3333	0.295	0.129	0.506	54.62	0.575	0.546	160	163	-0.511043	0.06135
Unigene4_Sample_011046841	0.43166	-0.02109	0.05661	-0.10244	2643	54.14	35.07	44.605	43.59	0.3971	0.2424	0.343	0.3161	0.205	-0.045	0.396	58.13	0.424	0.443	863	881	-0.701249	0.030647
Unigene23_Sample_01104684	-0.12335	-0.08341	0.19386	-0.10356	522	57.47	33.33	45.4	58.62	0.2958	0.2887	0.2521	0.431	0.231	0.024	0.411	52.34	0.558	0.498	163	174	0.392529	0.132184
Unigene28_Sample_01104684	-0.23549	-0.06605	0.33605	0.14127	759	51.38	28.46	39.92	61.66	0.2415	0.4783	0.2781	0.3423	0.283	0.155	0.51	53.93	0.607	0.472	247	253	0.173518	0.158103
Unigene90_Sample_01104684	0.02843	-0.04649	0.0048	-0.09877	2772	55.09	40.26	47.675	50.97	0.3708	0.3315	0.2452	0.3015	0.219	0.029	0.431	55.82	0.497	0.488	900	924	-0.189719	0.066017
Unigene32_Sample_01104684	-0.24294	-0.09432	0.3174	0.10617	627	53.59	30.14	41.865	62.2	0.2267	0.4826	0.2817	0.3468	0.279	0.16	0.512	55.69	0.615	0.486	205	209	0.136364	0.148325
Unigene102_Sample_0110468	0.18657	-0.20358	-0.02997	-0.19785	1377	60.57	40.09	50.33	53.81	0.3389	0.3277	0.2459	0.3437	0.231	0.016	0.428	60.17	0.53	0.515	451	459	-0.514815	0.028322
Unigene66_Sample_01104684	-0.06048	0.03156	0.12397	0.10898	486	52.47	35.19	43.83	53.7	0.3333	0.4015	0.2768	0.2549	0.241	0.076	0.455	58.98	0.513	0.471	154	162	-0.15	0.092593
Unigene107_Sample_0110468	-0.02775	0.14483	-0.03945	-0.02685	1314	47.95	43.38	45.665	48.17	0.3481	0.3536	0.3166	0.2373	0.219	0.005	0.426	58.12	0.466	0.465	425	438	-0.394064	0.105023
Unigene70_Sample_01104684	-0.06048	0.03156	0.12397	0.10898	486	52.47	35.19	43.83	53.7	0.3333	0.4015	0.2768	0.2549	0.241	0.076	0.455	58.98	0.513	0.471	154	162	-0.15	0.092593
Unigene41_Sample_01104684	-0.07148	0.20332	0.01287	-0.04462	834	52.88	37.41	45.145	46.4	0.3771	0.3136	0.297	0.2826	0.253	0.053	0.451	50.58	0.458	0.456	275	278	-0.069065	0.122302
Unigene75_Sample_01104684	-0.07776	0.0009	-0.00051	-0.02686	1941	52.7	42.81	47.755	55.18	0.2839	0.3451	0.2768	0.3311	0.187	-0.002	0.411	59.21	0.537	0.502	627	647	-0.245904	0.100464
Unigene46_Sample_01104684	0.07528	0.26038	0.12777	-0.12581	801	48.31	37.08	42.695	40.45	0.3899	0.3257	0.3814	0.1722	0.198	-0.043	0.395	52	0.391	0.419	261	267	-0.138577	0.082397
Unigene17_Sample_01104684	-0.15222	-0.20719	-0.11686	0.04871	489	56.44	49.08	52.76	58.28	0.3116	0.3841	0.2016	0.3333	0.295	0.129	0.506	54.62	0.575	0.546	160	163	-0.511043	0.06135
Unigene2_Sample_011046841	0.40084	0.0009	0.03686	-0.08364	2850	53.89	36	44.945	43.26	0.3985	0.238	0.3406	0.3146	0.204	-0.039	0.398	58.14	0.421	0.444	931	950	-0.648316	0.031579
Unigene84_Sample_01104684	-0.30852	0.06509	-0.0864	-0.13295	630	53.33	52.86	53.095	52.38	0.3228	0.3439	0.2407	0.2403	0.189	0.013	0.416	61	0.505	0.529	202	210	0.275238	0.090476
Unigene7_Sample_011046841	0.36549	-0.04145	0.0411	-0.06489	3759	54.91	36.71	45.81	45.25	0.3857	0.2505	0.3271	0.3256	0.211	-0.007	0.417	59.4	0.44	0.456	1224	1253	-0.655068	0.03352
Unigene55_Sample_01104684	-0.11446	-0.17218	0.01092	-0.01445	891	59.93	42.09	51.01	60.27	0.272	0.348	0.2252	0.3828	0.177	0.024	0.418	58.41	0.586	0.541	285	297	-0.324242	0.06734
Unigene26_Sample_01104684	-0.23549	-0.06605	0.33605	0.14127	759	51.38	28.46	39.92	61.66	0.2415	0.4783	0.2781	0.3423	0.283	0.155	0.51	53.93	0.607	0.472	247	253	0.173518	0.158103
Unigene89_Sample_01104684	0.15395	0.01701	0.01046	-0.02312	960	59.38	41.25	50.315	47.81	0.3647	0.298	0.3122	0.2946	0.194	0.022	0.43	61	0.46	0.495	309	320	-0.805312	0.08125
Unigene93_Sample_01104684	-0.44909	-0.06604	0.14182	-0.13776	657	52.51	42.92	47.715	60.73	0.2806	0.4592	0.1867	0.2055	0.218	0.05	0.427	49.3	0.583	0.521	206	219	0.856621	0.109589
Unigene64_Sample_01104684	0.21626	0.33467	0.19862	0.21267	624	41.83	33.17	37.5	42.31	0.439	0.2378	0.3556	0.314	0.184	-0.132	0.345	56.38	0.391	0.391	197	208	-0.502885	0.149038
Unigene105_Sample_0110468	-0.14888	-0.00357	-0.09912	-0.02606	2388	57.79	47.74	52.765	52.14	0.3679	0.3416	0.2125	0.2769	0.233	0.062	0.455	56.23	0.506	0.526	772	796	-0.17902	0.077889
Unigene69_Sample_01104684	0.20155	0.28706	0.19063	0.25314	600	42	34	38	44	0.4304	0.2468	0.3385	0.3333	0.17	-0.165	0.326	56.72	0.411	0.4	190	200	-0.6415	0.145
Unigene44_Sample_01104684	0.38657	-0.14484	0.13382	-0.0387	1686	53.56	31.67	42.615	49.82	0.3255	0.2995	0.3504	0.3475	0.196	-0.053	0.393	52.07	0.482	0.45	544	562	-0.892883	0.042705
Unigene114_Sample_0110468	-0.17555	-0.15526	-0.04182	0.0703	3342	62.12	44.17	53.145	59.16	0.3105	0.3728	0.1868	0.3391	0.256	0.111	0.478	54.86	0.579	0.551	1081	1114	0.043267	0.06553
Unigene49_Sample_01104684	-0.06197	-0.23142	0.04379	0.10033	1824	58.72	38.82	48.77	62.83	0.3043	0.3996	0.1674	0.3955	0.264	0.102	0.474	56.03	0.619	0.535	593	608	-0.258388	0.078947
Unigene5_Sample_011046841	0.3964	-0.00067	-0.00028	-0.04606	1569	54.49	38.24	46.365	43.4	0.3905	0.2348	0.3333	0.3172	0.211	-0.029	0.407	59.58	0.426	0.454	516	523	-0.621606	0.032505
Unigene91_Sample_01104684	-0.02367	-0.01173	0.0618	0.0298	879	53.92	40.61	47.265	55.97	0.3162	0.3889	0.2607	0.3077	0.221	0.035	0.439	57.26	0.539	0.502	280	293	-0.288055	0.105802
Unigene62_Sample_01104684	0.00322	-0.06689	-0.01128	0.01586	1857	55.57	39.74	47.655	55.57	0.3441	0.3421	0.2143	0.356	0.229	0.017	0.421	59.18	0.546	0.503	606	619	-0.212601	0.071082
Unigene67_Sample_01104684	0.22804	0.30446	0.20542	0.26046	525	41.71	32.57	37.14	42.29	0.4453	0.2336	0.354	0.3267	0.181	-0.16	0.331	58.93	0.392	0.389	166	175	-0.624	0.148571
Unigene108_Sample_0110468	-0.03058	0.11282	-0.03466	0.01196	3792	48.97	43.91	46.44	50.16	0.3276	0.342	0.3057	0.2736	0.212	0.004	0.421	58.75	0.486	0.477	1225	1264	-0.297073	0.09019
Unigene71_Sample_01104684	0.09471	0.19175	0.15312	0.18591	1125	46.67	34.67	40.67	48	0.39	0.3067	0.3108	0.3013	0.199	-0.055	0.385	58.93	0.452	0.431	356	375	-0.414667	0.128
Unigene42_Sample_01104684	-0.0904	0.15528	-0.00245	-0.14698	1374	52.84	38.86	45.85	48.91	0.3522	0.3393	0.2812	0.269	0.233	0.067	0.45	57.77	0.481	0.469	451	458	-0.031223	0.09607
Unigene112_Sample_0110468	-0.1112	-0.09803	-0.11283	0.0171	987	56.84	46.2	51.52	55.32	0.321	0.3801	0.2299	0.2811	0.231	0.077	0.472	52.52	0.541	0.528	320	329	-0.26383	0.06079
Unigene76_Sample_01104684	-0.09409	-0.10791	0.14136	0.01704	615	59.51	37.56	48.535	54.63	0.3647	0.3882	0.2	0.3	0.251	0.139	0.488	57.94	0.537	0.506	201	205	-0.234634	0.087805
Unigene18_Sample_01104684	-0.15222	-0.20719	-0.11686	0.04871	489	56.44	49.08	52.76	58.28	0.3116	0.3841	0.2016	0.3333	0.295	0.129	0.506	54.62	0.575	0.546	160	163	-0.511043	0.06135
Unigene3_Sample_011046841	0.45509	-0.04325	0.03213	-0.07657	1362	55.07	36.78	45.925	44.05	0.3863	0.243	0.3368	0.3204	0.214	-0.039	0.404	61	0.433	0.453	448	454	-0.720264	0.030837
Unigene22_Sample_01104684	-0.1133	-0.0944	0.19638	-0.09313	522	56.9	33.33	45.115	59.2	0.2837	0.2908	0.2583	0.4359	0.231	0.034	0.417	51.87	0.564	0.498	163	174	0.388506	0.132184
Unigene85_Sample_01104684	-0.3435	-0.00089	-0.02315	-0.09495	1188	55.05	49.75	52.4	55.81	0.3088	0.3966	0.2164	0.2421	0.206	0.043	0.43	57.6	0.544	0.535	384	396	0.335101	0.088384
Unigene8_Sample_011046841	0.38409	-0.06125	0.05742	-0.07638	3552	55.07	35.98	45.525	45.61	0.3838	0.2547	0.3282	0.3274	0.213	-0.01	0.416	58.97	0.443	0.456	1156	1184	-0.688767	0.033784
Unigene27_Sample_01104684	-0.24294	-0.09432	0.3174	0.10617	627	53.59	30.14	41.865	62.2	0.2267	0.4826	0.2817	0.3468	0.279	0.16	0.512	55.69	0.615	0.486	205	209	0.136364	0.148325
Unigene65_Sample_01104684	0.09273	0.21221	0.14508	0.17104	1035	46.96	34.78	40.87	46.67	0.3871	0.3082	0.3234	0.2757	0.201	-0.033	0.395	58.63	0.441	0.428	329	345	-0.368116	0.118841
Unigene106_Sample_0110468	-0.06654	0.13592	-0.07829	-0.00785	1842	48.7	46.91	47.805	48.37	0.3391	0.3624	0.3107	0.2243	0.209	0	0.423	56.24	0.472	0.48	600	614	-0.362704	0.089577
Unigene40_Sample_01104684	-0.07148	0.20332	0.01287	-0.04462	834	52.88	37.41	45.145	46.4	0.3771	0.3136	0.297	0.2826	0.253	0.053	0.451	50.58	0.458	0.456	275	278	-0.069065	0.122302
Unigene74_Sample_01104684	-0.11192	-0.16145	0.02316	-0.01199	945	58.41	41.59	50	60.32	0.2713	0.3721	0.2263	0.3744	0.202	0.01	0.415	57.8	0.592	0.534	306	315	-0.298095	0.092063
Unigene45_Sample_01104684	0.06845	0.23039	0.12589	-0.10542	705	48.51	34.89	41.7	42.13	0.4188	0.3351	0.3373	0.1974	0.225	-0.028	0.409	54.21	0.409	0.418	230	235	-0.176596	0.085106
Unigene16_Sample_01104684	-0.15222	-0.20719	-0.11686	0.04871	489	56.44	49.08	52.76	58.28	0.3116	0.3841	0.2016	0.3333	0.295	0.129	0.506	54.62	0.575	0.546	160	163	-0.511043	0.06135
Unigene79_Sample_01104684	-0.24649	-0.05072	0.08113	-0.12073	597	62.31	42.21	52.26	56.28	0.289	0.4046	0.2387	0.2695	0.191	0.02	0.41	51.63	0.554	0.536	195	199	0.215075	0.080402
Unigene1_Sample_011046841	0.3964	-0.00067	-0.00028	-0.04606	1569	54.49	38.24	46.365	43.4	0.3905	0.2348	0.3333	0.3172	0.211	-0.029	0.407	59.58	0.426	0.454	516	523	-0.621606	0.032505
Unigene83_Sample_01104684	-0.26218	0.09359	-0.20487	0.03073	867	55.71	51.21	53.46	55.36	0.332	0.332	0.2	0.3128	0.227	0.076	0.448	57.24	0.538	0.541	279	289	0.23218	0.096886
Unigene6_Sample_011046841	0.34229	-0.07667	0.07109	-0.07578	2130	55.21	35.63	45.42	46.76	0.3845	0.2621	0.318	0.3327	0.215	0.016	0.428	58.88	0.451	0.459	689	710	-0.682113	0.03662
Unigene54_Sample_01104684	-0.12149	0.10949	0.05012	-0.03033	2256	54.12	40.82	47.47	51.86	0.3867	0.3597	0.2226	0.2869	0.23	0.016	0.425	60.05	0.505	0.489	731	752	-0.078856	0.117021
Unigene25_Sample_01104684	-0.23074	-0.08792	0.30866	0.11967	666	54.05	30.63	42.34	61.71	0.2376	0.4751	0.28	0.3462	0.279	0.133	0.495	57.65	0.606	0.488	216	222	0.142342	0.13964
Unigene129_Sample_0110468	0.00115	0.04114	-0.01654	-0.06825	1104	57.34	42.39	49.865	47.55	0.3851	0.3107	0.2596	0.2662	0.201	-0.006	0.404	58.56	0.462	0.491	359	368	-0.18288	0.067935
Unigene162_Sample_0110468	-0.13791	-0.27329	-0.04936	-0.10367	1644	68.07	43.61	55.84	58.39	0.3079	0.3341	0.1916	0.3575	0.247	0.092	0.455	53.6	0.573	0.567	534	548	0.278102	0.043796
Unigene133_Sample_0110468	-0.0449	-0.10203	0.0062	0.04571	1599	52.72	41.65	47.185	58.54	0.2981	0.4249	0.2298	0.3016	0.241	0.09	0.471	57.64	0.572	0.51	516	533	-0.406754	0.095685
Unigene167_Sample_0110468	0.09982	0.09474	-0.02414	0.051	1815	54.71	41.49	48.1	45.62	0.3833	0.3187	0.3002	0.2466	0.249	0.071	0.462	58.37	0.443	0.473	591	605	-0.291736	0.069421
Unigene138_Sample_0110468	0.05979	-0.0269	-0.05675	-0.17378	879	61.43	41.98	51.705	46.42	0.4083	0.2958	0.25	0.2578	0.226	0.036	0.423	54.29	0.451	0.499	286	293	-0.144027	0.051195
Unigene171_Sample_0110468	0.34437	-0.14595	-0.01131	-0.07712	1092	57.14	40.11	48.625	49.45	0.3154	0.2615	0.3366	0.354	0.217	0.033	0.437	60.1	0.482	0.489	355	364	-0.842582	0.032967
Unigene147_Sample_0110468	-0.15786	-0.04308	0.09557	-0.1677	825	55.27	42.55	48.91	54.91	0.3562	0.3906	0.201	0.2449	0.212	0.03	0.418	57.3	0.529	0.509	263	275	0.040363	0.112727
Unigene118_Sample_0110468	0.17172	0.13892	-0.39493	-0.18234	1467	51.33	57.87	54.6	43.35	0.3407	0.2157	0.3255	0.2816	0.201	-0.002	0.43	55.6	0.424	0.509	481	489	-0.615542	0.02454
Unigene151_Sample_0110468	-0.08234	0.21015	-0.12173	-0.01578	1050	51.71	49.14	50.425	45.14	0.3533	0.33	0.3209	0.2137	0.222	0.062	0.459	58.92	0.442	0.487	344	350	-0.174286	0.071429
Unigene127_Sample_0110468	-0.03144	0.06051	-0.01777	-0.03157	1365	58.02	42.2	50.11	47.25	0.3792	0.3169	0.2678	0.2477	0.199	0.005	0.407	59.2	0.457	0.492	442	455	-0.138901	0.063736
Unigene160_Sample_0110468	-0.19133	-0.02133	0.08447	-0.06009	846	61.35	43.26	52.305	54.26	0.3808	0.3473	0.1949	0.3263	0.222	-0.056	0.38	57.59	0.529	0.53	274	282	-0.102482	0.131206
Unigene131_Sample_0110468	-0.16428	0.00739	0.04695	0.03544	1293	56.38	39.68	48.03	53.6	0.3646	0.3592	0.1975	0.2997	0.238	0.027	0.421	56.32	0.527	0.499	423	431	0.117169	0.088167
Unigene165_Sample_0110468	-0.09369	0.18981	0.04886	-0.13512	1275	50.82	45.41	48.115	48.24	0.3361	0.3689	0.3139	0.1869	0.219	0.06	0.445	58.03	0.462	0.482	409	425	0.021882	0.108235
Unigene136_Sample_0110468	-0.02928	0.02136	0.00463	-0.02559	2208	58.15	40.35	49.25	50.14	0.3919	0.3252	0.2258	0.2899	0.241	0.031	0.426	54.91	0.487	0.495	716	736	0.020652	0.072011
Unigene140_Sample_0110468	-0.12703	-0.14986	0.03021	0.09303	2091	60.11	40.6	50.355	59.83	0.2991	0.3487	0.1902	0.3824	0.224	0.053	0.44	55.21	0.588	0.535	679	697	0.226255	0.086083
Unigene116_Sample_0110468	-0.04951	0.03333	-0.02704	0.00143	6000	53.55	40.25	46.9	51.75	0.3515	0.3435	0.2542	0.2892	0.226	0.051	0.445	57.63	0.501	0.485	1933	2000	-0.15785	0.0775
Unigene125_Sample_0110468	-0.04004	-0.09957	-0.00183	0.04916	1563	52.4	41.84	47.12	58.54	0.3012	0.4241	0.2269	0.3019	0.243	0.089	0.47	58.01	0.571	0.509	504	521	-0.403647	0.09405
Unigene159_Sample_0110468	-0.16368	-0.08489	-0.09908	-0.18602	1230	61.46	49.76	55.61	53.41	0.3514	0.327	0.1821	0.2893	0.223	0.088	0.453	56.52	0.527	0.549	404	410	0.148293	0.056098
Unigene163_Sample_0110468	-0.05263	-0.09742	0.05698	-0.02175	2868	54.71	38.7	46.705	58.26	0.3171	0.3851	0.2051	0.3486	0.225	0.037	0.431	56.73	0.573	0.506	935	956	-0.08682	0.067992
Unigene134_Sample_0110468	-0.04987	0.03002	-0.0122	0.01712	1635	55.78	43.12	49.45	50.83	0.3899	0.3084	0.2172	0.3063	0.224	0.027	0.427	57.12	0.49	0.499	525	545	-0.001101	0.093578
Unigene168_Sample_0110468	-0.08779	-0.11124	-0.13603	-0.11523	1548	54.65	46.9	50.775	58.33	0.27	0.3638	0.25	0.3246	0.221	0.039	0.441	58.75	0.565	0.533	494	516	-0.33876	0.071705
Unigene139_Sample_0110468	-0.14304	-0.15155	0.03562	0.09718	2175	59.17	40.97	50.07	60	0.3018	0.3491	0.1855	0.3877	0.229	0.067	0.452	55.67	0.589	0.534	706	725	0.216138	0.089655
Unigene172_Sample_0110468	-0.19133	-0.02133	0.08447	-0.06009	846	61.35	43.26	52.305	54.26	0.3808	0.3473	0.1949	0.3263	0.222	-0.056	0.38	57.59	0.529	0.53	274	282	-0.102482	0.131206
Unigene143_Sample_0110468	0.09992	-0.02855	-0.09269	0.00921	1350	57.78	44.44	51.11	49.78	0.3708	0.2809	0.2717	0.3344	0.237	0.026	0.438	58.86	0.479	0.507	434	450	-0.459778	0.051111
Unigene148_Sample_0110468	0.09463	0.09117	-0.03648	0.0451	1680	55.36	42.32	48.84	45.36	0.3964	0.3108	0.2902	0.2488	0.25	0.078	0.465	58.1	0.44	0.477	546	560	-0.297321	0.069643
Unigene119_Sample_0110468	0.08238	0.32166	0.05596	0.21233	819	40.66	39.19	39.925	43.22	0.4769	0.3148	0.2938	0.2625	0.261	-0.014	0.426	59.64	0.415	0.41	265	273	-0.471795	0.142857
Unigene152_Sample_0110468	-0.00329	0.00015	-0.04837	-0.06936	474	60.76	39.24	50	48.1	0.336	0.336	0.315	0.2586	0.237	0.097	0.474	58.91	0.468	0.494	154	158	-0.191139	0.06962
Unigene123_Sample_0110468	0.00958	0.06041	-0.17163	-0.09871	2751	55.51	48.85	52.18	45.04	0.3763	0.3013	0.2986	0.2377	0.228	0.065	0.456	57.07	0.438	0.498	897	917	-0.496619	0.069793
Unigene157_Sample_0110468	-0.12335	-0.05111	-0.02527	-0.01763	1869	55.86	44.62	50.24	54.57	0.3177	0.3835	0.2457	0.2733	0.234	0.035	0.44	55.23	0.534	0.517	607	623	-0.167737	0.080257
Unigene161_Sample_0110468	-0.19133	-0.02133	0.08447	-0.06009	846	61.35	43.26	52.305	54.26	0.3808	0.3473	0.1949	0.3263	0.222	-0.056	0.38	57.59	0.529	0.53	274	282	-0.102482	0.131206
Unigene170_Sample_0110468	0.43661	-0.26252	0.18223	-0.08455	594	60.61	30.3	45.455	53.54	0.3258	0.2727	0.3082	0.4118	0.206	0.013	0.419	55.16	0.518	0.481	191	198	-0.871212	0.045455
Unigene141_Sample_0110468	-0.13345	-0.16767	-0.18891	-0.16409	1200	62.75	52	57.375	56.25	0.345	0.3538	0.1738	0.3111	0.242	0.098	0.475	54.19	0.556	0.57	394	400	-0.1945	0.0325
Unigene146_Sample_0110468	0.20683	-0.078	-0.15376	-0.0216	651	59.45	48.39	53.92	50.69	0.3892	0.3114	0.2471	0.2981	0.24	0.061	0.469	60.53	0.483	0.528	207	217	-0.836406	0.064516
Unigene150_Sample_0110468	-0.11842	-0.09235	-0.29798	-0.05702	2829	57.9	49.84	53.87	57.9	0.3057	0.3782	0.213	0.3136	0.234	0.03	0.437	56.81	0.567	0.552	917	943	-0.493849	0.04772
Unigene121_Sample_0110468	-0.06663	-0.11478	0.06225	-0.16551	2850	59.68	40.84	50.26	54.63	0.3463	0.3639	0.212	0.3039	0.228	0.085	0.455	56.57	0.537	0.517	931	950	-0.121158	0.081053
Unigene126_Sample_0110468	-0.29968	-0.10432	0.03224	-0.15295	612	55.88	50	52.94	60.78	0.2874	0.4195	0.2069	0.2889	0.228	0.076	0.453	56.13	0.583	0.556	192	204	0.003921	0.117647
Unigene130_Sample_0110468	-0.07345	0.008	-0.06353	0.05459	879	59.39	44.37	51.88	48.46	0.396	0.344	0.2342	0.2341	0.231	0.072	0.456	60.94	0.47	0.507	285	293	-0.310921	0.068259
Unigene164_Sample_0110468	-0.07617	0.13214	0.13392	-0.19808	675	50.67	45.33	48	48	0.3228	0.381	0.3373	0.1783	0.221	0.061	0.447	60.18	0.461	0.48	217	225	0.105333	0.124444
Unigene135_Sample_0110468	-0.17195	-0.00129	-0.08039	0.12884	1143	56.96	44.88	50.92	54.59	0.3304	0.372	0.2199	0.2604	0.234	0.104	0.474	56.69	0.529	0.521	367	381	0.023884	0.057743
Unigene173_Sample_0110468	-0.19133	-0.02133	0.08447	-0.06009	846	61.35	43.26	52.305	54.26	0.3808	0.3473	0.1949	0.3263	0.222	-0.056	0.38	57.59	0.529	0.53	274	282	-0.102482	0.131206
Unigene144_Sample_0110468	-0.0052	-0.14247	-0.0402	0.21476	606	61.39	42.08	51.735	57.43	0.3312	0.3121	0.2345	0.3955	0.238	0.058	0.447	55.66	0.543	0.536	188	202	-0.479208	0.079208
Unigene149_Sample_0110468	-0.00564	0.06916	-0.06602	-0.07234	1869	57.62	49.12	53.37	46.07	0.3982	0.255	0.2454	0.2907	0.227	0.101	0.47	57.93	0.446	0.509	607	623	-0.054896	0.067416
Unigene124_Sample_0110468	-0.12234	0.06155	-0.20454	-0.01605	1158	54.66	52.07	53.365	50.78	0.4172	0.3282	0.1957	0.2901	0.264	0.058	0.464	54.14	0.491	0.525	373	386	-0.332124	0.059585
Unigene206_Sample_0110468	-0.11611	-0.26397	0.11462	-0.15809	1503	61.48	40.72	51.1	61.08	0.2861	0.4066	0.1958	0.3417	0.259	0.163	0.504	53.81	0.602	0.544	490	501	-0.136128	0.08982
Unigene187_Sample_0110468	-0.07456	-0.09472	-0.15542	-0.02369	2973	60.95	47.63	54.29	54.69	0.3406	0.3491	0.2151	0.2948	0.218	0.07	0.453	57.73	0.53	0.544	956	991	-0.349344	0.063572
Unigene210_Sample_0110468	0.01368	-0.252	-0.12873	-0.14884	867	61.25	47.4	54.325	57.79	0.3216	0.3128	0.2033	0.3836	0.219	0.046	0.45	56.9	0.567	0.555	282	289	-0.478547	0.041522
Unigene191_Sample_0110468	-0.14286	-0.1964	-0.09291	-0.08573	1515	58.22	46.93	52.575	61.58	0.2806	0.4005	0.1969	0.3422	0.264	0.156	0.511	56.17	0.603	0.556	489	505	-0.299208	0.083168
Unigene215_Sample_0110468	0.19251	0.03152	-0.25255	-0.11844	1020	57.06	43.82	50.44	45.88	0.3643	0.2677	0.3173	0.3103	0.235	-0.024	0.412	58.67	0.454	0.489	337	340	-0.663235	0.032353
Unigene196_Sample_0110468	0.16343	-0.02973	0.12169	0.01941	753	54.58	34.26	44.42	53.78	0.3016	0.3545	0.3278	0.3547	0.264	0.15	0.508	61	0.525	0.475	244	251	-0.75737	0.123506
Unigene176_Sample_0110468	0.02028	0.23102	-0.0106	0.08058	1896	50.16	40.03	45.095	45.57	0.3926	0.3172	0.331	0.2775	0.228	0.009	0.43	58.37	0.444	0.453	619	632	-0.379272	0.061709
Unigene180_Sample_0110468	0.02873	0.06456	0.03714	-0.07578	1305	56.78	39.54	48.16	48.51	0.3484	0.3314	0.3089	0.2589	0.227	0.069	0.454	59.31	0.468	0.483	421	435	-0.225287	0.082759
Unigene204_Sample_0110468	-0.13256	-0.03401	0.06846	-0.14434	699	51.5	42.06	46.78	54.94	0.3452	0.3909	0.2164	0.2785	0.274	0.131	0.496	56.23	0.535	0.495	226	233	-0.113305	0.107296
Unigene185_Sample_0110468	0.09536	0.04128	0.10039	-0.06003	1833	55.32	36.17	45.745	48.77	0.3437	0.3292	0.3155	0.2884	0.223	0.066	0.451	58.19	0.475	0.468	596	611	-0.26563	0.076923
Unigene238_Sample_0110468	-0.04105	0.16366	-0.0064	0.01486	1317	51.03	41	46.015	47.61	0.3838	0.3108	0.2724	0.2644	0.211	-0.016	0.407	61	0.456	0.465	423	439	0.022323	0.095672
Unigene209_Sample_0110468	0.08234	-0.00709	0.10324	-0.14227	1587	57.09	39.7	48.395	50.28	0.3592	0.3216	0.2607	0.3061	0.228	0.052	0.44	60.64	0.494	0.49	520	529	-0.152174	0.086957
Unigene213_Sample_0110468	-0.10955	-0.00574	-0.07503	-0.19079	1263	52.97	49.88	51.425	52.49	0.3372	0.3779	0.2601	0.2418	0.226	0.048	0.448	56.23	0.505	0.518	404	421	-0.220903	0.092637
Unigene199_Sample_0110468	-0.30683	0.21302	0.11217	-0.09815	792	48.11	43.18	45.645	48.86	0.3278	0.3734	0.2786	0.1618	0.203	0.045	0.427	55.85	0.466	0.467	253	264	0.973485	0.109848
Unigene222_Sample_0110468	-0.0152	-0.04456	-0.19747	0.02207	1491	54.93	45.47	50.2	52.31	0.3643	0.3543	0.2421	0.2913	0.225	0.03	0.446	57.49	0.508	0.509	482	497	-0.787525	0.060362
Unigene179_Sample_0110468	0.02824	-0.1205	0.03829	0.07626	3447	54.66	37.16	45.91	58.4	0.2958	0.378	0.2468	0.3571	0.244	0.06	0.453	58.11	0.565	0.501	1100	1149	-0.341775	0.074848
Unigene183_Sample_0110468	0.13842	0.05607	0.07985	-0.06971	1473	55.6	36.25	45.925	47.86	0.3662	0.2987	0.3075	0.3095	0.224	0.055	0.445	58.63	0.466	0.466	479	491	-0.288595	0.071283
Unigene236_Sample_0110468	-0.21332	-0.08799	-0.10572	-0.02926	1140	57.11	47.89	52.5	61.05	0.3046	0.3877	0.1775	0.3385	0.218	0.037	0.439	57.15	0.591	0.554	362	380	-0.195526	0.094737
Unigene207_Sample_0110468	-0.01515	0.00124	0.03756	0.08643	1119	59.25	37.53	48.39	53.62	0.3675	0.3444	0.2153	0.3258	0.241	0.102	0.468	56.52	0.523	0.501	363	373	0.049866	0.064343
Unigene188_Sample_0110468	-0.07864	-0.13647	-0.04715	-0.12136	2265	58.81	42.52	50.665	57.48	0.3147	0.3994	0.2127	0.3029	0.237	0.053	0.442	53.4	0.564	0.529	737	755	-0.256954	0.062252
Unigene240_Sample_0110468	0.08167	-0.0533	0.09247	-0.06208	741	55.06	38.46	46.76	52.23	0.3209	0.3529	0.3037	0.2753	0.23	0.065	0.451	58.46	0.494	0.486	233	247	-0.136437	0.08502
Unigene211_Sample_0110468	-0.17862	-0.1294	0.11529	-0.16235	543	55.8	42.54	49.17	60.77	0.281	0.4248	0.1892	0.3116	0.208	0.007	0.402	57.24	0.603	0.53	179	181	0.285635	0.071823
Unigene192_Sample_0110468	-0.05881	-0.01358	-0.08685	-0.07147	2139	60.03	45.58	52.805	51.33	0.3539	0.3422	0.2477	0.2713	0.223	0.036	0.432	57.35	0.499	0.523	692	713	-0.283029	0.077139
Unigene216_Sample_0110468	0.09396	0.09227	-0.15611	-0.0667	2070	55.94	43.62	49.78	47.25	0.3746	0.288	0.2825	0.2984	0.21	0.003	0.419	57.76	0.463	0.489	678	690	-0.433623	0.053623
Unigene197_Sample_0110468	-0.15483	-0.1812	0.02262	-0.03943	1215	50.12	42.96	46.54	62.22	0.2925	0.4328	0.1774	0.3262	0.258	0.148	0.501	54.01	0.607	0.518	389	405	-0.238025	0.098765
Unigene220_Sample_0110468	-0.1741	-0.07084	0.15252	-0.00591	951	50.47	35.33	42.9	59.94	0.3023	0.4302	0.2076	0.3029	0.275	0.179	0.515	56.72	0.578	0.486	301	317	0.292113	0.113565
Unigene177_Sample_0110468	0.0273	0.22518	0.02213	0.07882	2163	49.1	39.39	44.245	46.32	0.3897	0.3214	0.3285	0.2819	0.219	-0.004	0.421	57.76	0.45	0.449	703	721	-0.373648	0.072122
Unigene200_Sample_0110468	-0.20343	-0.13664	0.01563	0.04357	1290	60	43.02	51.51	60	0.2948	0.405	0.1982	0.3344	0.212	0.059	0.449	56	0.591	0.543	421	430	-0.162093	0.093023
Unigene181_Sample_0110468	0.02717	0.07855	0.03861	-0.06187	1224	56.86	38.97	47.915	48.53	0.3505	0.3263	0.3113	0.2657	0.217	0.032	0.434	58.95	0.467	0.481	394	408	-0.204657	0.085784
Unigene205_Sample_0110468	-0.13256	-0.03401	0.06846	-0.14434	699	51.5	42.06	46.78	54.94	0.3452	0.3909	0.2164	0.2785	0.274	0.131	0.496	56.23	0.535	0.495	226	233	-0.113305	0.107296
Unigene186_Sample_0110468	-0.1052	0.06568	-0.13379	-0.09462	1794	52.84	50.5	51.67	50.67	0.3078	0.3039	0.2961	0.2821	0.201	0.039	0.433	58.48	0.485	0.513	573	598	-0.078261	0.085284
Unigene239_Sample_0110468	0.00765	0.09182	0.02358	-0.01058	2043	52.57	40.38	46.475	48.9	0.3646	0.3213	0.2863	0.2675	0.217	0.009	0.42	59.19	0.466	0.473	652	681	-0.051542	0.092511
Unigene190_Sample_0110468	-0.21052	-0.20768	-0.06078	-0.01897	1974	58.81	45.9	52.355	63.53	0.2697	0.4147	0.186	0.348	0.259	0.148	0.503	54.15	0.62	0.561	632	658	-0.194833	0.100304
Unigene175_Sample_0110468	-0.11818	0.0613	-0.01408	0.08269	879	58.7	42.32	50.51	49.49	0.3858	0.3228	0.2358	0.2902	0.243	0.052	0.448	60.35	0.483	0.502	286	293	-0.132423	0.098976
Unigene184_Sample_0110468	0.09739	0.04065	0.08798	-0.06261	1641	55.76	36.56	46.16	48.63	0.3457	0.3179	0.3165	0.2938	0.217	0.041	0.436	58.1	0.472	0.47	532	547	-0.24351	0.076782
Unigene237_Sample_0110468	0.03512	0.04371	0.06993	-0.0137	978	53.37	38.65	46.01	50	0.3372	0.3488	0.3077	0.2489	0.22	0.027	0.429	59.11	0.474	0.473	310	326	-0.079141	0.088957
Unigene208_Sample_0110468	0.06165	0.0138	0.10579	-0.12888	1662	56.86	39.53	48.195	50.18	0.3592	0.3237	0.2609	0.3037	0.229	0.057	0.442	60.02	0.494	0.489	545	554	-0.114079	0.092058
Unigene189_Sample_0110468	-0.0013	0.10009	-0.19989	-0.07295	723	52.28	52.28	52.28	43.57	0.3873	0.2892	0.2953	0.235	0.201	0.025	0.445	55.84	0.429	0.494	238	241	-0.56805	0.06639
Unigene241_Sample_0110468	-0.11325	-0.08313	-0.12675	-0.22113	975	60.92	52	56.46	52.92	0.3217	0.3566	0.2293	0.252	0.215	0.028	0.426	57.7	0.52	0.553	319	325	-0.208923	0.043077
Unigene217_Sample_0110468	-0.01577	0.10897	-0.03966	-0.0176	1200	56	42	49	50	0.3864	0.3215	0.2285	0.2924	0.195	0.032	0.426	58.97	0.487	0.493	390	400	-0.20625	0.07
Unigene198_Sample_0110468	-0.39362	0.1644	0.09974	-0.13518	618	50.49	45.63	48.06	51.46	0.3333	0.3949	0.2215	0.1544	0.202	0.061	0.429	56.93	0.495	0.492	198	206	1.10971	0.106796
Unigene221_Sample_0110468	0.0372	-0.15755	-0.17514	-0.11991	456	70.39	47.37	58.88	50	0.3226	0.3065	0.2791	0.288	0.234	0.002	0.42	59.07	0.493	0.559	150	152	-0.474342	0.039474
Unigene182_Sample_0110468	0.07294	0.11127	0.01731	-0.07325	1035	56.81	39.13	47.97	47.54	0.3763	0.3047	0.2992	0.281	0.229	0.056	0.449	58.71	0.458	0.478	334	345	-0.244058	0.081159
Unigene269_Sample_0110468	-0.23863	-0.154	-0.0769	0.09645	474	52.53	43.67	48.1	67.09	0.2256	0.4586	0.176	0.3684	0.237	0.148	0.497	53.44	0.665	0.544	155	158	-0.303797	0.075949
Unigene273_Sample_0110468	-0.09189	-0.05405	-0.02476	-0.00149	867	53.29	42.21	47.75	58.48	0.2876	0.4721	0.2356	0.2376	0.267	0.19	0.525	53.03	0.568	0.513	278	289	-0.278547	0.041522
Unigene244_Sample_0110468	0.06024	0.11711	0.00149	-0.07619	981	52.6	40.98	46.79	45.57	0.4118	0.2904	0.2629	0.2719	0.21	-0.051	0.382	54.59	0.442	0.464	319	327	-0.188379	0.079511
Unigene249_Sample_0110468	0.27912	-0.28822	0.09979	-0.00035	1242	56.76	35.27	46.015	57.73	0.2847	0.306	0.2819	0.4222	0.242	0.029	0.437	58.26	0.556	0.499	394	414	-0.621014	0.067633
Unigene282_Sample_0110468	0.05896	0.07338	-0.02891	-0.21242	1596	57.33	40.79	49.06	46.62	0.3415	0.2639	0.2995	0.2973	0.165	-0.002	0.387	59.22	0.458	0.482	524	532	-0.086654	0.031955
Unigene253_Sample_0110468	0.0366	-0.18596	-0.14857	-0.16675	3987	61.17	48.91	55.04	53.42	0.3367	0.3191	0.2304	0.3155	0.227	0.025	0.434	58.3	0.523	0.545	1299	1329	-0.327765	0.028593
Unigene258_Sample_0110468	-0.08543	-0.14784	-0.08461	-0.17063	1569	61.76	47.04	54.4	58.32	0.3099	0.3991	0.2145	0.2964	0.222	0.112	0.473	56.72	0.567	0.557	503	523	-0.520841	0.068834
Unigene262_Sample_0110468	-0.04864	0.12028	-0.13543	-0.13252	675	57.33	48.44	52.885	48.89	0.3457	0.3351	0.2809	0.2381	0.187	0.02	0.422	61	0.472	0.516	218	225	-0.249778	0.066667
Unigene267_Sample_0110468	-0.02598	-0.24127	-0.12511	-0.10775	858	64.34	50	57.17	59.09	0.3051	0.3602	0.1852	0.3276	0.187	0.008	0.406	57.48	0.579	0.578	278	286	-0.279371	0.048951
Unigene271_Sample_0110468	0.0239	0.094	-0.22234	0.03705	1653	55.9	50.27	53.085	48.46	0.4191	0.3082	0.2411	0.3034	0.222	0.019	0.442	59.84	0.472	0.515	538	551	-1.0167	0.068966
Unigene247_Sample_0110468	-0.26909	-0.07345	0.11476	-0.03624	1032	54.65	42.73	48.69	59.88	0.2963	0.4377	0.2033	0.2795	0.243	0.074	0.458	55.67	0.584	0.524	332	344	0.086919	0.139535
Unigene280_Sample_0110468	-0.03027	-0.27868	0.10107	0.1314	2859	55.3	36.52	45.91	64.85	0.2503	0.4163	0.2136	0.4139	0.253	0.05	0.447	54.44	0.632	0.522	910	953	-0.21511	0.083945
Unigene285_Sample_0110468	0.14824	-0.11935	-0.00628	-0.07532	1929	58.32	39.19	48.755	54.74	0.2351	0.3464	0.3444	0.334	0.199	-0.004	0.413	56.62	0.532	0.508	622	643	-0.537481	0.046656
Unigene260_Sample_0110468	-0.05285	-0.18354	-0.08223	-0.05723	1731	62.91	46.97	54.94	58.41	0.2998	0.3512	0.2165	0.3415	0.219	0.048	0.435	58.03	0.57	0.561	558	577	-0.305373	0.081456
Unigene274_Sample_0110468	-0.0574	-0.18908	0.02168	-0.1424	1287	62	40.56	51.28	56.88	0.3045	0.409	0.2515	0.307	0.254	0.074	0.465	54.82	0.558	0.531	419	429	-0.374592	0.081585
Unigene245_Sample_0110468	-0.27472	-0.18557	0.02217	-0.03481	567	57.67	45.5	51.585	65.08	0.2484	0.4969	0.1806	0.2707	0.284	0.197	0.533	56.24	0.637	0.561	182	189	0.077249	0.095238
Unigene283_Sample_0110468	0.03599	0.07753	-0.05329	-0.22393	1545	57.86	41.75	49.805	46.41	0.347	0.2717	0.2952	0.2835	0.168	-0.004	0.387	59.2	0.456	0.487	507	515	-0.117476	0.031068
Unigene254_Sample_0110468	0.00155	0.02762	-0.09191	-0.07555	765	60	43.92	51.96	49.02	0.3607	0.3562	0.2642	0.232	0.207	-0.012	0.4	58.19	0.48	0.51	250	255	-0.400784	0.05098
Unigene288_Sample_0110468	-0.00855	-0.19866	-0.0363	-0.04136	3093	60.33	41.51	50.92	58.68	0.3026	0.3592	0.2244	0.3704	0.242	0.065	0.452	57.64	0.574	0.535	1001	1031	-0.427837	0.064985
Unigene259_Sample_0110468	-0.02463	-0.14558	-0.03724	-0.09253	2703	61.04	43.4	52.22	57.82	0.32	0.371	0.2123	0.3373	0.208	0.041	0.431	56.56	0.565	0.541	874	901	-0.417869	0.065483
Unigene292_Sample_0110468	-0.06413	0.01871	0.00726	0.11494	1521	54.44	39.25	46.845	52.07	0.3501	0.3741	0.2487	0.263	0.259	0.098	0.478	53.85	0.504	0.486	490	507	-0.038265	0.065089
Unigene243_Sample_0110468	0.02019	-0.08258	-0.08536	-0.08422	858	58.04	46.85	52.445	52.45	0.3445	0.2689	0.25	0.3524	0.216	0.009	0.42	57.16	0.504	0.524	274	286	-0.347203	0.066434
Unigene277_Sample_0110468	-0.21338	0.04012	-0.03485	-0.1241	726	61.16	44.21	52.685	55.79	0.3551	0.4019	0.1742	0.2544	0.201	0.085	0.449	50.68	0.547	0.537	236	242	-0.097521	0.095041
Unigene248_Sample_0110468	-0.09841	-0.11229	0.00783	0.04727	2046	55.43	38.56	46.995	59.09	0.2669	0.4039	0.257	0.3376	0.228	0.01	0.423	57.32	0.58	0.51	665	682	-0.250733	0.08651
Unigene252_Sample_0110468	-0.07723	-0.05141	-0.14436	-0.01089	1476	60.98	44.31	52.645	54.27	0.3592	0.3228	0.199	0.3361	0.228	0.015	0.424	57.6	0.53	0.532	479	492	-0.180894	0.065041
Unigene286_Sample_0110468	0.05637	0.10864	-0.12658	-0.03755	1521	49.51	44.97	47.24	47.53	0.382	0.2968	0.2946	0.2841	0.236	0.041	0.449	56.91	0.453	0.473	486	507	-0.563708	0.072978
Unigene261_Sample_0110468	0.02125	0.01991	0.01992	0.1164	1686	53.91	39.32	46.615	51.25	0.3964	0.3229	0.237	0.328	0.252	0.077	0.46	56.03	0.495	0.482	543	562	-0.463167	0.106762
Unigene266_Sample_0110468	-0.03144	-0.24524	-0.10173	-0.10412	879	64.16	49.49	56.825	59.73	0.2963	0.3539	0.184	0.3389	0.185	0.008	0.404	57.3	0.586	0.578	285	293	-0.216041	0.051195
Unigene270_Sample_0110468	-0.03052	-0.10588	0.03235	-0.00028	2439	59.16	38.75	48.955	54.74	0.3682	0.3652	0.1997	0.3191	0.239	0.037	0.436	56.29	0.538	0.509	796	813	-0.224354	0.071341
Unigene275_Sample_0110468	0.01318	-0.25245	-0.13016	-0.1467	867	61.25	47.4	54.325	57.44	0.326	0.3128	0.2033	0.3793	0.223	0.052	0.454	56.9	0.564	0.554	282	289	-0.478547	0.041522
Unigene293_Sample_0110468	-0.17811	-0.16673	-0.01897	-0.04014	1275	57.88	45.88	51.88	61.88	0.2691	0.4136	0.2062	0.3213	0.218	0.132	0.485	54.94	0.601	0.552	406	425	-0.104471	0.091765
Unigene264_Sample_0110468	0.00835	-0.25898	-0.16234	-0.15156	2742	62.04	49.56	55.8	56.24	0.3261	0.3275	0.2033	0.3391	0.24	0.04	0.442	57.32	0.554	0.559	896	914	-0.305142	0.025164
Unigene317_Sample_0110468	-0.00935	0.0153	0.05959	0.16408	1395	56.77	39.14	47.955	53.33	0.3217	0.3378	0.2853	0.3366	0.213	-0.055	0.389	57.19	0.515	0.498	447	464	-0.220474	0.103448
Unigene350_Sample_0110468	0.12767	-0.02281	0.19125	0.02976	1500	54.8	30.8	42.8	51.4	0.3575	0.342	0.3017	0.3239	0.225	0.012	0.416	58.42	0.492	0.457	478	500	-0.4366	0.1
Unigene321_Sample_0110468	-0.11051	-0.09256	-0.05418	0.03993	663	58.37	44.8	51.585	52.49	0.4	0.3189	0.1845	0.3312	0.263	0.073	0.472	56.04	0.514	0.519	216	221	-0.229412	0.090498
Unigene355_Sample_0110468	-0.10063	-0.10095	0.07464	0.04182	1818	58.58	38.45	48.515	57.26	0.3176	0.3824	0.2077	0.331	0.243	0.097	0.458	55.7	0.565	0.514	596	606	-0.063696	0.072607
Unigene326_Sample_0110468	0.05702	0.12761	-0.02501	-0.17226	3882	58.11	43.51	50.81	43.35	0.4059	0.2687	0.3052	0.2447	0.212	0.03	0.425	56.18	0.413	0.483	1249	1294	-0.184544	0.065688
Unigene301_Sample_0110468	0.04016	-0.18065	-0.26718	-0.15853	678	65.04	47.79	56.415	50.88	0.3882	0.2706	0.2296	0.3422	0.263	0.081	0.48	57.19	0.498	0.546	221	226	-0.511504	0.039823
Unigene335_Sample_0110468	-0.18992	-0.1437	-0.09693	-0.05395	1281	60.89	46.37	53.63	59.25	0.2493	0.3821	0.2462	0.3197	0.233	0.056	0.451	54.08	0.583	0.555	417	427	0.054333	0.046838
Unigene344_Sample_0110468	-0.0194	-0.01617	0.09327	0.1315	1179	58.02	37.66	47.84	54.2	0.2719	0.3625	0.3163	0.3146	0.225	0.098	0.463	58.92	0.526	0.5	380	393	-0.233842	0.081425
Unigene296_Sample_0110468	0.13064	0.16715	-0.09096	0.00672	669	52.02	42.15	47.085	43.05	0.4237	0.2768	0.2842	0.256	0.205	-0.012	0.402	54.38	0.42	0.457	219	223	-0.29417	0.053812
Unigene349_Sample_0110468	0.12724	-0.01407	0.19891	0.03386	1533	54.6	30.53	42.565	51.08	0.3586	0.3409	0.3042	0.322	0.224	0.01	0.415	58.69	0.489	0.454	489	511	-0.409589	0.101761
Unigene324_Sample_0110468	0.0139	-0.05244	0.07342	0.04357	5679	53.67	36.13	44.9	55.41	0.336	0.3609	0.2433	0.3359	0.222	0.009	0.416	56.79	0.536	0.484	1819	1893	-0.232118	0.094559
Unigene329_Sample_0110468	-0.01717	0.02344	0.04086	0.07624	2940	56.43	37.35	46.89	52.04	0.3658	0.3346	0.2465	0.3222	0.24	0.013	0.421	57.8	0.506	0.486	951	980	-0.163061	0.095918
Unigene333_Sample_0110468	0.00293	0.05582	0.06634	0.15009	663	58.82	40.27	49.545	51.13	0.3182	0.375	0.3133	0.25	0.181	0.042	0.429	59.11	0.491	0.501	212	221	-0.526245	0.113122
Unigene338_Sample_0110468	-0.24125	0.05571	0.08689	-0.18355	1659	53.71	46.29	50	52.44	0.3574	0.3636	0.2128	0.2298	0.211	0.075	0.447	55.88	0.504	0.508	530	553	0.444846	0.128391
Unigene313_Sample_0110468	0.4056	-0.20434	0.05094	-0.26477	1296	57.18	35.42	46.3	49.77	0.3754	0.2392	0.293	0.3819	0.228	0.017	0.433	57.51	0.483	0.475	420	432	-0.706482	0.025463
Unigene318_Sample_0110468	-0.43495	-0.00035	0.02917	-0.10966	612	51.96	49.51	50.735	58.33	0.371	0.3817	0.106	0.2632	0.229	0.105	0.466	57.99	0.555	0.533	191	204	0.671078	0.122549
Unigene299_Sample_0110468	-0.1218	-0.2017	0.13811	-0.03668	648	56.94	42.13	49.535	61.11	0.2601	0.4335	0.2468	0.3221	0.238	0.097	0.478	59.01	0.594	0.534	207	216	-0.297222	0.12963
Unigene351_Sample_0110468	0.0869	0.17637	-0.14611	-0.06168	1578	50	48.29	49.145	44.3	0.3767	0.2945	0.3137	0.25	0.224	0.035	0.445	57.7	0.433	0.475	517	526	-0.361787	0.045627
Unigene322_Sample_0110468	-0.18495	-0.23054	-0.06275	-0.07862	1188	64.9	48.74	56.82	61.36	0.2663	0.4112	0.2052	0.3054	0.219	0.071	0.454	57.93	0.601	0.583	383	396	-0.190151	0.083333
Unigene356_Sample_0110468	-0.07961	-0.09902	0.14106	0.02492	660	58.18	37.27	47.725	54.09	0.3626	0.3901	0.2096	0.2914	0.256	0.16	0.5	58.25	0.532	0.498	216	220	-0.261363	0.086364
Unigene302_Sample_0110468	0.04016	-0.18065	-0.26718	-0.15853	681	64.76	47.58	56.17	51.1	0.3882	0.2706	0.2296	0.3422	0.263	0.081	0.48	57.19	0.498	0.545	221	227	-0.500881	0.039648
Unigene340_Sample_0110468	-0.26654	-0.11844	-0.19014	-0.00485	672	57.59	48.21	52.9	63.84	0.2872	0.4769	0.1479	0.2938	0.27	0.143	0.502	47.3	0.633	0.565	221	224	-0.443304	0.089286
Unigene345_Sample_0110468	0.02901	0.09672	0.08092	0.11268	867	55.36	38.06	46.71	46.71	0.3515	0.318	0.3382	0.2634	0.238	0.062	0.448	59.01	0.448	0.467	279	289	-0.320761	0.093426
Unigene316_Sample_0110468	-0.10266	-0.04309	-0.21006	-0.15807	714	63.03	48.74	55.885	52.94	0.3807	0.3909	0.1947	0.2391	0.241	0.123	0.485	53.07	0.519	0.549	233	238	-0.329412	0.063025
Unigene297_Sample_0110468	-0.17489	-0.11105	0.02209	0.01374	507	57.4	43.2	50.3	60.36	0.3028	0.3662	0.1935	0.375	0.212	0.05	0.439	54.3	0.591	0.536	164	169	-0.111834	0.100592
Unigene354_Sample_0110468	-0.10434	-0.10485	0.07616	0.0441	1818	58.75	38.45	48.6	57.43	0.317	0.3836	0.206	0.3318	0.244	0.1	0.46	55.74	0.567	0.515	596	606	-0.059406	0.072607
Unigene325_Sample_0110468	-0.10388	0.0324	0.05904	0.08009	564	55.32	43.62	49.47	53.72	0.2922	0.3961	0.3256	0.2623	0.253	0.118	0.494	54.57	0.517	0.509	180	188	-0.584575	0.154255
Unigene359_Sample_0110468	0.34655	-0.17127	-0.2367	0.03579	561	63.1	41.71	52.405	50.27	0.3901	0.3262	0.2815	0.3308	0.242	-0.076	0.415	56.1	0.492	0.517	183	187	-1.74171	0.026738
Unigene300_Sample_0110468	-0.2698	0.13975	0.24966	-0.26126	612	51.47	38.24	44.855	52.94	0.3405	0.3946	0.2292	0.2197	0.215	0.097	0.455	55.98	0.515	0.475	198	204	0.59951	0.137255
Unigene334_Sample_0110468	0.00293	0.05582	0.06634	0.15009	663	58.82	40.27	49.545	51.13	0.3182	0.375	0.3133	0.25	0.181	0.042	0.429	59.11	0.491	0.501	212	221	-0.526245	0.113122
Unigene343_Sample_0110468	-0.10159	-0.13928	-0.48584	-0.30345	582	72.16	51.55	61.855	53.09	0.3169	0.3028	0.2674	0.3333	0.251	0.062	0.468	59.28	0.516	0.589	188	194	-0.536083	0.030928
Unigene314_Sample_0110468	0.00628	0.00048	-0.04173	-0.04418	2598	54.27	42.73	48.5	52.31	0.3825	0.3227	0.2201	0.3175	0.221	0.025	0.43	57.84	0.504	0.498	832	866	-0.499307	0.084296
Unigene348_Sample_0110468	0.3172	-0.12486	0.01287	-0.19528	1533	56.95	38.16	47.555	50.88	0.3102	0.3324	0.3317	0.3183	0.224	0.032	0.438	60.92	0.496	0.487	498	511	-0.829159	0.041096
Unigene352_Sample_0110468	-0.06222	0.02597	0.0243	-0.07903	462	60.39	36.36	48.375	50.65	0.3984	0.3516	0.2083	0.25	0.232	0.044	0.42	53.43	0.493	0.491	150	154	0.098052	0.077922
Unigene328_Sample_0110468	0.01138	0.17725	-0.09218	0.03465	1593	51.98	45.57	48.775	44.07	0.377	0.2912	0.3148	0.2447	0.23	0.07	0.457	59.55	0.428	0.472	519	531	-0.237665	0.082863
Unigene332_Sample_0110468	0.00293	0.05582	0.06634	0.15009	663	58.82	40.27	49.545	51.13	0.3182	0.375	0.3133	0.25	0.181	0.042	0.429	59.11	0.491	0.501	212	221	-0.526245	0.113122
Unigene312_Sample_0110468	-0.04652	-0.06671	0.15277	-0.00246	2175	54.07	37.93	46	56.97	0.3311	0.3908	0.2239	0.3285	0.237	0.106	0.474	56.85	0.554	0.497	700	725	-0.214345	0.110345
Unigene375_Sample_0110468	0.35648	-0.15746	-0.05622	-0.19291	1083	54.57	36.29	45.43	49.86	0.346	0.2827	0.3143	0.3422	0.239	0.064	0.462	56.8	0.484	0.469	351	361	-0.852078	0.024931
Unigene408_Sample_0110468	0.13097	0.13124	-0.32071	-0.06143	1917	50.86	49.77	50.315	44.29	0.3896	0.2514	0.2942	0.2752	0.226	-0.003	0.427	59.56	0.431	0.483	626	639	-0.535994	0.028169
Unigene389_Sample_0110468	0.03899	-0.14402	0.03125	-0.0152	519	63.58	32.37	47.975	54.91	0.375	0.4044	0.2143	0.2735	0.281	0.056	0.442	53.27	0.527	0.503	165	173	-0.137572	0.040462
Unigene412_Sample_0110468	-0.08412	-0.16039	0.01643	0.04986	1221	54.3	39.31	46.805	61.67	0.3061	0.4515	0.1809	0.3112	0.254	0.051	0.447	52.78	0.604	0.518	394	407	-0.391892	0.083538
Unigene393_Sample_0110468	0.05322	0.13227	-0.07563	-0.08595	1242	50	43.96	46.98	45.17	0.3931	0.3092	0.28	0.2407	0.222	0.065	0.452	57.6	0.44	0.464	405	414	-0.418116	0.060386
Unigene364_Sample_0110468	0.12639	-0.10661	-0.02767	0.02485	4125	58.04	40.29	49.165	52.73	0.3877	0.3	0.2272	0.3623	0.224	0.016	0.432	57.31	0.51	0.504	1327	1375	-0.671418	0.073455
Unigene378_Sample_0110468	-0.03657	-0.15139	0.09703	-0.08383	1329	55.98	37.02	46.5	58.69	0.2971	0.3886	0.2324	0.3449	0.256	0.108	0.474	57.83	0.572	0.506	428	443	-0.165011	0.090293
Unigene382_Sample_0110468	-0.27959	0.03257	0.19896	-0.06064	1584	52.65	37.88	45.265	56.82	0.3268	0.4161	0.2114	0.2625	0.237	0.082	0.451	57.2	0.551	0.491	508	528	0.361364	0.159091
Unigene406_Sample_0110468	0.00441	0.26153	0.06581	-0.01993	615	54.15	38.54	46.345	42.93	0.4012	0.2791	0.3179	0.2357	0.173	-0.046	0.379	57.71	0.409	0.452	198	205	0.140488	0.092683
Unigene387_Sample_0110468	0.15817	0.10913	0.01858	0.05332	1302	56.45	33.64	45.045	44.24	0.4491	0.2695	0.2857	0.2755	0.257	0.018	0.421	55.43	0.414	0.448	413	434	-0.136866	0.069124
Unigene410_Sample_0110468	-0.13059	-0.14787	-0.28335	-0.118	819	57.14	52.01	54.575	57.88	0.2946	0.4196	0.2178	0.2778	0.24	0.126	0.498	54.26	0.572	0.557	269	273	-0.77326	0.058608
Unigene391_Sample_0110468	0.10787	-0.28624	-0.17264	0.19822	1803	62.9	45.59	54.245	59.23	0.3259	0.3503	0.2025	0.4013	0.242	0.026	0.454	56.45	0.583	0.559	588	601	-1.08469	0.054908
Unigene415_Sample_0110468	0.22366	-0.22126	-0.05989	-0.20456	2865	61.26	43.98	52.62	52.04	0.3421	0.2979	0.2625	0.3419	0.23	0.037	0.448	58.35	0.512	0.524	939	955	-0.612147	0.027225
Unigene376_Sample_0110468	-0.28146	0.05797	-0.1826	0.3343	1830	54.43	53.77	54.1	57.21	0.3399	0.4407	0.2214	0.299	0.275	0.075	0.483	55.87	0.565	0.551	600	610	-0.549016	0.052459
Unigene380_Sample_0110468	0.04857	-0.02527	0.20137	-0.09636	732	48.77	31.15	39.96	62.3	0.2539	0.4249	0.2457	0.3846	0.178	0.061	0.44	57.23	0.607	0.474	234	244	-0.355738	0.086066
Unigene385_Sample_0110468	0.23648	-0.19049	-0.02333	-0.06645	1776	58.45	38.85	48.65	55.57	0.3172	0.3333	0.2688	0.363	0.225	0.025	0.436	59.59	0.539	0.51	571	592	-0.78125	0.052365
Unigene409_Sample_0110468	-0.02715	0.07056	-0.04394	0.03008	1311	61.33	40.27	50.8	48.05	0.3764	0.3399	0.2934	0.2568	0.21	0.011	0.41	59.79	0.465	0.499	424	437	-0.671167	0.121281
Unigene365_Sample_0110468	-0.21222	-0.04239	-0.02883	-0.13002	708	57.2	46.61	51.905	55.93	0.2788	0.3654	0.2421	0.3006	0.185	0.012	0.414	54.56	0.552	0.532	232	236	0.18983	0.080508
Unigene399_Sample_0110468	0.25471	-0.04129	-0.00204	-0.14012	2832	59.11	38.24	48.675	45.87	0.4038	0.2706	0.2901	0.3068	0.217	-0.008	0.412	54.27	0.447	0.477	924	944	-0.589513	0.038136
Unigene422_Sample_0110468	-0.03524	0.00267	-0.16794	0.05666	1041	59.37	47.26	53.315	51.3	0.387	0.3116	0.2029	0.2962	0.248	0.12	0.481	58.6	0.499	0.526	337	347	-0.177522	0.060519
Unigene374_Sample_0110468	-0.04222	0.02417	0.08221	0.00756	1449	49.9	39.34	44.62	52.59	0.3662	0.3687	0.2414	0.2797	0.216	0.064	0.455	57.11	0.504	0.473	462	483	-0.30911	0.118012
Unigene383_Sample_0110468	-0.32363	-0.03222	0.05604	-0.00744	2340	55.13	41.67	48.4	61.67	0.2843	0.4014	0.1709	0.339	0.223	0.099	0.465	55.22	0.607	0.528	761	780	0.433975	0.096154
Unigene407_Sample_0110468	-0.09479	-0.16346	0.09348	0.03501	906	57.95	37.09	47.52	60.6	0.2798	0.4362	0.217	0.307	0.216	0.074	0.447	56.61	0.591	0.519	291	302	-0.076821	0.056291
Unigene388_Sample_0110468	0.1696	0.08405	-0.04409	0.02539	1701	54.85	37.04	45.945	46.21	0.4194	0.2834	0.2901	0.2875	0.245	0.011	0.425	58.2	0.436	0.46	541	567	-0.382187	0.070547
Unigene411_Sample_0110468	-0.07278	0.18121	0.05966	-0.13649	777	46.72	38.61	42.665	51.35	0.3511	0.3289	0.2487	0.3036	0.18	-0.057	0.371	59.08	0.498	0.456	251	259	0.158687	0.104247
Unigene392_Sample_0110468	0.1294	-0.14232	0.10092	-0.10574	597	63.82	31.66	47.74	53.27	0.3355	0.329	0.2828	0.3597	0.221	-0.003	0.412	59.97	0.521	0.496	194	199	-0.58191	0.065327
Unigene363_Sample_0110468	0.07278	0.04341	0.10247	0.06838	1650	50.36	34.91	42.635	52.55	0.3565	0.3636	0.2793	0.3096	0.235	0.059	0.458	57.07	0.504	0.459	526	550	-0.299636	0.101818
Unigene420_Sample_0110468	-0.149	-0.03494	-0.10143	-0.13969	720	57.08	46.25	51.665	55.42	0.3268	0.3805	0.2174	0.2865	0.211	0.028	0.427	58.19	0.543	0.529	234	240	-0.0475	0.075
Unigene372_Sample_0110468	-0.23215	-0.19377	0.10141	-0.26699	486	62.35	41.98	52.165	61.11	0.3121	0.3901	0.1473	0.328	0.294	0.207	0.522	53.86	0.604	0.551	159	162	0.47284	0.067901
Unigene377_Sample_0110468	-0.01334	-0.11071	0.0958	-0.11242	2247	56.88	36.98	46.93	56.48	0.3094	0.3846	0.2456	0.3252	0.243	0.092	0.464	57.19	0.553	0.501	730	749	-0.23004	0.078772
Unigene400_Sample_0110468	-0.01036	0.11144	-0.13959	-0.10636	1485	57.98	46.26	52.12	45.66	0.3783	0.294	0.2902	0.2486	0.204	0.012	0.418	59.48	0.441	0.5	481	495	-0.322626	0.068687
Unigene405_Sample_0110468	0.03393	0.34037	0.04427	0.00626	570	53.16	39.47	46.315	40.53	0.4125	0.275	0.3406	0.2016	0.166	-0.057	0.372	57.16	0.383	0.444	183	190	0.028947	0.089474
Unigene386_Sample_0110468	0.23678	-0.04876	-0.01319	-0.01638	2559	56.39	37.51	46.95	49.94	0.3744	0.2844	0.2874	0.3387	0.23	0.015	0.427	59.17	0.479	0.479	819	853	-0.583939	0.063306
Unigene390_Sample_0110468	0.38849	-0.32524	0.08258	-0.10188	816	58.46	37.13	47.795	58.09	0.2674	0.2888	0.2857	0.4364	0.213	0.048	0.447	57.75	0.568	0.512	264	272	-1.00294	0.051471
Unigene361_Sample_0110468	0.30574	-0.0423	0.20566	0.169	459	56.86	28.1	42.48	46.41	0.4	0.3091	0.3423	0.3529	0.272	0.045	0.454	57.72	0.461	0.438	152	153	-0.853595	0.084967
Unigene414_Sample_0110468	-0.02715	0.07056	-0.04394	0.03008	1311	61.33	40.27	50.8	48.05	0.3764	0.3399	0.2934	0.2568	0.21	0.011	0.41	59.79	0.465	0.499	424	437	-0.671167	0.121281
Unigene370_Sample_0110468	-0.07083	-0.10492	0.1414	0.02876	630	59.05	37.14	48.095	53.81	0.3757	0.3873	0.2013	0.2917	0.258	0.16	0.5	57.98	0.529	0.5	206	210	-0.284286	0.085714
Unigene486_Sample_0110468	0.05442	0.00258	0.00332	-0.01019	1110	57.03	42.16	49.595	48.38	0.3733	0.2533	0.2715	0.3309	0.195	-0.054	0.375	57.94	0.465	0.492	357	370	-0.024865	0.062162
Unigene457_Sample_0110468	0.0571	-0.19724	0.02809	-0.01959	1038	61.85	39.88	50.865	56.94	0.3139	0.3686	0.2405	0.3306	0.216	-0.004	0.414	54.8	0.55	0.529	331	346	-0.493353	0.063584
Unigene461_Sample_0110468	-0.07554	-0.05903	-0.08942	-0.14365	837	56.63	43.73	50.18	53.05	0.3578	0.3362	0.2264	0.302	0.251	0.054	0.459	56.27	0.515	0.511	270	279	-0.116487	0.078853
Unigene470_Sample_0110468	-0.2192	0.19781	0.1014	-0.16602	576	50	43.23	46.615	50	0.3275	0.2982	0.2685	0.2701	0.171	-0.066	0.348	60.52	0.478	0.477	184	192	0.894271	0.135417
Unigene441_Sample_0110468	-0.03336	0.00625	0.04167	-0.0309	558	56.45	41.94	49.195	54.84	0.3419	0.3548	0.2246	0.3333	0.217	0.126	0.486	60.66	0.536	0.511	181	186	-0.376882	0.086022
Unigene475_Sample_0110468	-0.10539	-0.21847	-0.11255	-0.07746	1515	61.78	51.29	56.535	58.22	0.282	0.3389	0.2228	0.3384	0.234	0.06	0.449	55.46	0.568	0.571	488	505	-0.026535	0.049505
Unigene446_Sample_0110468	-0.07915	-0.12972	0.11131	0.07947	3888	54.24	36.03	45.135	58.41	0.3112	0.3982	0.2339	0.3337	0.27	0.07	0.456	54.44	0.564	0.496	1236	1296	-0.091821	0.096451
Unigene450_Sample_0110468	-0.21867	-0.24014	-0.13904	-0.08039	1023	67.45	49.56	58.505	63.05	0.2474	0.4216	0.1964	0.3173	0.206	0.073	0.456	52.97	0.622	0.6	333	341	-0.321701	0.058651
Unigene435_Sample_0110468	-0.0501	0.04828	-0.01135	0.05146	621	52.66	40.1	46.38	50.72	0.3626	0.3509	0.2632	0.2932	0.22	0.046	0.448	59.45	0.493	0.478	201	207	-0.336232	0.057971
Unigene473_Sample_0110468	-0.40391	-0.2243	-0.11092	-0.00216	498	62.65	51.2	56.925	62.05	0.3108	0.4662	0.1308	0.2231	0.258	0.179	0.516	47.87	0.604	0.586	159	166	0.009639	0.090361
Unigene444_Sample_0110468	-0.19268	-0.05757	-0.03494	-0.1953	1347	60.8	44.99	52.895	54.57	0.3438	0.362	0.2111	0.2738	0.21	0.059	0.433	54.66	0.528	0.535	432	449	0.040089	0.077951
Unigene478_Sample_0110468	0.05109	-0.03146	-0.01689	0.05512	1281	57.85	38.88	48.365	50.59	0.3983	0.3459	0.2253	0.3023	0.264	0.081	0.464	57.28	0.5	0.492	420	426	-0.438967	0.051643
Unigene449_Sample_0110468	0.01018	-0.23498	-0.06822	0.05596	789	63.12	44.87	53.995	57.03	0.316	0.4009	0.2359	0.3048	0.273	0.115	0.502	53.01	0.557	0.55	255	263	-0.693156	0.072243
Unigene482_Sample_0110468	-0.02071	0.03472	-0.00199	-0.02277	531	47.46	45.2	46.33	54.8	0.3758	0.3624	0.1875	0.322	0.21	-0.046	0.407	54.44	0.535	0.492	172	177	-0.437288	0.118644
Unigene424_Sample_0110468	0.05761	-0.13414	-0.01725	0.05655	2553	57.93	42.3	50.115	54.52	0.3487	0.3308	0.2247	0.338	0.218	0.005	0.422	57.41	0.531	0.516	825	851	-0.343948	0.059929
Unigene487_Sample_0110468	0.13488	-0.28126	0.01812	-0.00216	852	66.2	39.08	52.64	60.56	0.3023	0.386	0.2293	0.3793	0.245	0.113	0.489	53.68	0.588	0.553	272	284	-0.997183	0.09507
Unigene458_Sample_0110468	-0.10524	-0.00223	-0.17105	-0.13337	723	55.6	46.89	51.245	52.7	0.3854	0.3463	0.1882	0.2931	0.277	0.157	0.504	54.43	0.517	0.517	236	241	-0.373859	0.062241
Unigene429_Sample_0110468	-0.1323	-0.0255	-0.0331	-0.02817	1143	55.91	45.14	50.525	54.07	0.316	0.3497	0.2408	0.3063	0.212	0.025	0.422	60.39	0.53	0.517	372	381	0.007611	0.07874
Unigene462_Sample_0110468	0.04629	-0.05328	0.00742	-0.00117	498	59.04	37.95	48.495	53.01	0.3284	0.2985	0.2595	0.3607	0.206	-0.019	0.389	56.05	0.519	0.5	162	166	-0.026506	0.054217
Unigene433_Sample_0110468	0.08674	0.08819	-0.08057	-0.01071	1251	51.32	42.21	46.765	48.68	0.358	0.2811	0.2925	0.3233	0.224	-0.029	0.401	58.61	0.473	0.474	406	417	-0.410552	0.076739
Unigene438_Sample_0110468	0.2983	-0.34539	0.04407	0.0306	1284	60.51	34.81	47.66	60.05	0.2908	0.3262	0.2625	0.4505	0.247	0.017	0.436	58.65	0.586	0.518	413	428	-1.03575	0.053738
Unigene476_Sample_0110468	-0.07631	-0.24166	0.02598	-0.10964	1053	53.85	43.3	48.575	61.54	0.2482	0.3921	0.2454	0.3492	0.219	0.055	0.443	53.18	0.593	0.529	332	351	-0.369516	0.079772
Unigene447_Sample_0110468	-0.19516	-0.25913	0.03292	-0.1751	1206	62.94	44.03	53.485	60.7	0.3084	0.4092	0.1574	0.3257	0.251	0.13	0.482	53.44	0.605	0.559	400	402	-0.034826	0.084577
Unigene480_Sample_0110468	-0.17706	-0.06682	-0.0154	-0.01203	819	55.31	43.96	49.635	54.95	0.3219	0.4163	0.2341	0.2383	0.236	0.086	0.466	59.77	0.538	0.514	266	273	-0.24359	0.091575
Unigene451_Sample_0110468	0.19376	-0.11659	0.01779	-0.04748	2202	57.36	40.33	48.845	51.23	0.2989	0.308	0.3428	0.3253	0.239	0.048	0.451	56.79	0.491	0.496	703	734	-0.599864	0.06267
Unigene485_Sample_0110468	-0.18498	0.11236	0.16094	-0.06642	1305	46.21	37.93	42.07	52.87	0.337	0.4076	0.2547	0.2357	0.242	0.119	0.485	59.41	0.513	0.457	421	435	0.40046	0.126437
Unigene427_Sample_0110468	0.03885	0.20753	-0.00742	-0.10589	801	49.06	42.32	45.69	43.07	0.3761	0.2345	0.3206	0.291	0.18	-0.034	0.385	54.8	0.415	0.448	260	267	0.048689	0.086142
Unigene436_Sample_0110468	0.25055	-0.25328	0.07535	0.01559	2583	60.05	34.96	47.505	54.94	0.3536	0.3405	0.2511	0.3746	0.254	0.061	0.456	56.87	0.536	0.5	837	861	-0.755749	0.051103
Unigene474_Sample_0110468	-0.27908	-0.06183	-0.0181	-0.23658	759	58.89	46.64	52.765	56.92	0.3568	0.3921	0.1414	0.2717	0.245	0.11	0.464	53.11	0.56	0.542	248	253	0.352964	0.079051
Unigene445_Sample_0110468	-0.09418	-0.01327	-0.09121	0.11161	1911	55.89	41.44	48.665	53.85	0.3509	0.3723	0.2355	0.2915	0.24	0.086	0.467	58.45	0.522	0.504	615	637	-0.3719	0.073783
Unigene479_Sample_0110468	-0.11602	-0.21219	-0.06444	0.04672	642	55.14	46.73	50.935	64.95	0.25	0.4318	0.1902	0.3831	0.224	0.061	0.462	58.66	0.643	0.556	210	214	-0.65514	0.079439
Unigene425_Sample_0110468	0.15908	0.14517	-0.3246	-0.15585	1290	54.42	49.07	51.745	42.09	0.3918	0.2466	0.3118	0.2638	0.202	-0.04	0.395	58.76	0.414	0.485	425	430	-0.795581	0.027907
Unigene434_Sample_0110468	-0.0501	0.04828	-0.01135	0.05146	621	52.66	40.1	46.38	50.72	0.3626	0.3509	0.2632	0.2932	0.22	0.046	0.448	59.45	0.493	0.478	201	207	-0.336232	0.057971
Unigene439_Sample_0110468	-0.08473	0.14484	-0.01942	0.03518	816	50.37	40.81	45.59	50	0.393	0.3362	0.2289	0.2857	0.257	0.109	0.483	60.83	0.487	0.471	265	272	-0.013235	0.091912
Unigene477_Sample_0110468	-0.43216	-0.07069	0.11485	-0.20352	933	62.38	44.05	53.215	62.06	0.2857	0.4821	0.1603	0.1903	0.186	0.129	0.456	52.21	0.601	0.562	296	311	0.512862	0.11254
Unigene448_Sample_0110468	0.004	-0.10768	-0.31468	-0.38225	519	49.13	57.8	53.465	53.18	0.3403	0.375	0.2286	0.2296	0.259	0.133	0.512	61	0.512	0.534	166	173	-0.853757	0.034682
Unigene452_Sample_0110468	0.00566	-0.17059	-0.21584	-0.14207	1044	55.75	50.86	53.305	56.9	0.2803	0.3529	0.2456	0.3199	0.205	0.038	0.434	57.05	0.558	0.545	339	348	-0.770402	0.037356
Unigene505_Sample_0110468	-0.22569	-0.19102	0.06579	0.07454	1077	59.05	37.05	48.05	64.9	0.2781	0.4669	0.1654	0.3348	0.269	0.16	0.5	53.21	0.634	0.537	344	359	-0.210585	0.097493
Unigene490_Sample_0110468	-0.36192	-0.03883	-0.07944	0.37166	1686	53.91	44.13	49.02	62.81	0.2836	0.47	0.1814	0.2969	0.272	0.179	0.526	52.9	0.614	0.536	542	562	-0.166192	0.092527
Unigene548_Sample_0110468	-0.02578	-0.04995	-0.00749	-0.00337	849	53.36	41.7	47.53	55.83	0.3362	0.2383	0.2212	0.4428	0.22	-0.067	0.363	59.31	0.537	0.503	270	283	0.057244	0.091873
Unigene552_Sample_0110468	-0.08039	-0.06299	0.1299	-0.05664	1362	58.37	34.8	46.585	55.51	0.3422	0.3957	0.2189	0.3041	0.221	0.025	0.418	56.08	0.548	0.496	447	454	-0.02467	0.092511
Unigene523_Sample_0110468	-0.06227	0.0671	-0.03393	-0.00138	456	52.63	45.39	49.01	50.66	0.375	0.2969	0.2432	0.29	0.235	0.145	0.493	60.1	0.472	0.496	142	152	-0.064474	0.098684
Unigene557_Sample_0110468	-0.06366	0.08802	0.01141	0.07274	873	53.95	39.52	46.735	50.52	0.3347	0.3178	0.3125	0.3102	0.225	0.027	0.437	61	0.48	0.48	277	291	-0.223024	0.113402
Unigene537_Sample_0110468	-0.01428	-0.03659	-0.08872	-0.02768	2055	58.25	44.96	51.605	52.26	0.3544	0.3018	0.2336	0.3407	0.231	0.041	0.44	58.3	0.51	0.518	668	685	-0.253285	0.068613
Unigene508_Sample_0110468	0.49848	-0.23319	0.09341	-0.08469	1143	62.2	34.12	48.16	48.29	0.3658	0.2335	0.3445	0.3693	0.194	-0.091	0.372	56.97	0.457	0.482	363	381	-1.15066	0.036745
Unigene489_Sample_0110468	-0.3241	-0.02318	0.02281	0.09675	882	58.84	44.56	51.7	61.22	0.2644	0.4636	0.2103	0.2759	0.244	0.07	0.457	54.99	0.608	0.549	291	294	-0.078912	0.12585
Unigene541_Sample_0110468	-0.02173	0.14761	-0.11682	0.00304	1530	59.8	46.86	53.33	42.35	0.4375	0.2546	0.2536	0.2429	0.222	0.013	0.416	58.39	0.41	0.497	498	510	0.107255	0.068627
Unigene493_Sample_0110468	-0.06886	0.07538	-0.15988	-0.10267	600	62	47	54.5	45	0.4237	0.2768	0.2229	0.25	0.221	0.05	0.431	52.71	0.442	0.513	197	200	-0.033	0.055
Unigene498_Sample_0110468	0.08135	-0.13288	0.16385	0.08217	1365	55.82	30.77	43.295	56.48	0.3402	0.3548	0.247	0.3844	0.247	0.043	0.442	57.15	0.547	0.477	437	455	-0.315165	0.079121
Unigene550_Sample_0110468	-0.14962	-0.24205	0.12266	-0.14381	621	67.63	41.55	54.59	58.94	0.3073	0.3743	0.1948	0.3586	0.203	-0.013	0.392	58.46	0.583	0.56	204	207	-0.188889	0.091787
Unigene521_Sample_0110468	-0.12396	-0.08707	0.09914	-0.05399	1383	56.18	41	48.59	56.4	0.3203	0.4115	0.2315	0.2917	0.234	0.089	0.46	56.26	0.553	0.512	450	461	-0.253796	0.084599
Unigene555_Sample_0110468	0.01746	0.14683	-0.0829	-0.10882	1545	57.67	45.83	51.75	44.08	0.4041	0.2945	0.2817	0.2172	0.21	0.077	0.452	55.39	0.422	0.492	498	515	-0.32932	0.067961
Unigene526_Sample_0110468	0.07179	-0.17131	0.05322	0.08261	1491	58.95	39.24	49.095	55.73	0.3003	0.3577	0.2638	0.3525	0.232	0.046	0.447	57.07	0.547	0.513	486	497	-0.417304	0.080483
Unigene501_Sample_0110468	0.03318	-0.04065	-0.01205	0.22022	1509	54.87	40.36	47.615	53.28	0.3463	0.3333	0.2782	0.3363	0.219	-0.039	0.407	56.34	0.509	0.495	479	503	-0.670378	0.107356
Unigene535_Sample_0110468	-0.02884	-0.01899	0.12329	0.04115	738	53.66	39.43	46.545	54.07	0.4105	0.3526	0.2071	0.3226	0.256	0.021	0.43	58.89	0.509	0.491	230	246	-0.292276	0.117886
Unigene506_Sample_0110468	-0.16776	-0.14104	-0.02737	0.10533	1683	57.22	43.49	50.355	60.96	0.2586	0.4009	0.2421	0.357	0.226	0.023	0.433	55	0.595	0.539	541	561	-0.37451	0.106952
Unigene510_Sample_0110468	-0.09921	-0.33924	-0.02489	0.00019	624	58.65	46.15	52.4	64.42	0.2822	0.3497	0.1697	0.4231	0.241	0.116	0.477	52.82	0.624	0.564	197	208	-0.209615	0.067308
Unigene496_Sample_0110468	-0.04201	-0.0789	-0.13326	-0.13695	2280	56.58	46.84	51.71	55.26	0.2995	0.3704	0.2646	0.2909	0.223	0.06	0.455	58.35	0.534	0.529	730	760	-0.543684	0.063158
Unigene549_Sample_0110468	-0.06277	-0.24557	-0.0576	0.08669	735	68.57	44.9	56.735	55.92	0.3182	0.3384	0.2228	0.3177	0.245	0.107	0.466	57.37	0.542	0.565	236	245	-0.16898	0.032653
Unigene524_Sample_0110468	-0.16441	-0.19907	0.10772	-0.12064	1008	60.42	42.56	51.49	61.61	0.3196	0.4055	0.1488	0.3362	0.247	0.152	0.497	54.09	0.602	0.549	324	336	-0.175893	0.104167
Unigene558_Sample_0110468	0.15689	-0.31918	-0.12473	-0.08112	1788	65.94	42.62	54.28	55.37	0.3378	0.2796	0.2314	0.3912	0.248	0.055	0.448	55.85	0.54	0.546	578	596	-0.633557	0.030201
Unigene533_Sample_0110468	-0.00014	-0.0369	0.05134	0.02566	1359	53.64	38.85	46.245	54.3	0.2861	0.3433	0.2939	0.3238	0.209	0.004	0.409	57.72	0.524	0.489	435	453	-0.092053	0.075055
Unigene509_Sample_0110468	-0.31429	0.10811	0.28507	-0.16128	624	54.81	38.46	46.635	50.96	0.3155	0.3904	0.2774	0.1838	0.212	0.05	0.42	53.54	0.49	0.481	200	208	0.793269	0.149038
Unigene513_Sample_0110468	0.11587	0.25931	0.21893	-0.29077	498	49.4	27.11	38.255	42.77	0.3913	0.2536	0.3445	0.2804	0.167	-0.044	0.344	51.57	0.406	0.398	160	166	0.101205	0.096386
Unigene494_Sample_0110468	-0.0623	0.05388	-0.07723	-0.09056	909	59.41	45.21	52.31	47.85	0.4015	0.303	0.2261	0.2748	0.227	0.009	0.418	57.2	0.472	0.508	299	303	-0.080858	0.082508
Unigene499_Sample_0110468	-0.0116	0.01333	-0.00921	0.03559	912	57.24	38.49	47.865	50.33	0.3889	0.2937	0.2304	0.3333	0.243	0.068	0.456	58.08	0.49	0.487	296	304	-0.014803	0.065789
Unigene522_Sample_0110468	-0.20117	-0.18153	0.00996	-0.23664	1158	62.44	45.08	53.76	60.1	0.2779	0.4169	0.2026	0.2837	0.18	0.002	0.398	53.63	0.588	0.559	374	386	0.141969	0.059585
Unigene556_Sample_0110468	-0.07344	-0.05656	-0.00926	0.03837	3711	57.32	42.68	50	53.27	0.3285	0.3469	0.2567	0.2991	0.232	0.073	0.453	56.21	0.516	0.511	1194	1237	-0.239369	0.09135
Unigene502_Sample_0110468	0.09646	0.17552	-0.07762	-0.11707	903	49.5	45.51	47.505	46.18	0.3944	0.2271	0.2582	0.3174	0.218	-0.019	0.408	61	0.445	0.471	292	300	0.153	0.076667
Unigene536_Sample_0110468	-0.02399	-0.03627	-0.08882	-0.05913	504	55.95	45.83	50.89	55.36	0.3158	0.3609	0.2481	0.3115	0.197	0.079	0.453	59.36	0.534	0.524	161	168	-0.466667	0.077381
Unigene507_Sample_0110468	-0.18079	0.26254	0.19447	-0.18634	1515	49.5	40.59	45.045	47.52	0.3792	0.3183	0.265	0.2193	0.195	-0.003	0.393	59.6	0.449	0.459	481	505	0.669109	0.162376
Unigene540_Sample_0110468	0.10282	0.07557	-0.01007	-0.06476	870	48.97	42.76	45.865	46.55	0.3941	0.3178	0.2884	0.2537	0.216	0.01	0.434	61	0.448	0.461	281	290	-0.520345	0.089655
Unigene511_Sample_0110468	0.00661	-0.08735	-0.16788	-0.07685	1461	53.59	48.46	51.025	56.67	0.335	0.3529	0.2122	0.3389	0.221	0.029	0.444	57.34	0.552	0.529	471	487	-0.723819	0.073922
Unigene492_Sample_0110468	0.27638	0.19221	0.0458	0.03748	1182	50	36.04	43.02	39.09	0.4155	0.2568	0.3874	0.2509	0.218	-0.021	0.41	54.85	0.373	0.417	383	394	-0.527157	0.055838
Unigene497_Sample_0110468	-0.12878	0.07816	-0.12175	-0.13517	981	57.8	48.32	53.06	48.93	0.3871	0.3513	0.2448	0.2096	0.231	0.05	0.447	55.94	0.466	0.517	313	327	-0.211621	0.103976
Unigene525_Sample_0110468	0.0494	-0.00256	-0.02035	0.06149	522	57.47	41.38	49.425	52.87	0.2681	0.3623	0.36	0.2869	0.202	0.026	0.431	60.32	0.509	0.506	167	174	-0.759196	0.091954
Unigene616_Sample_0110468	0.16401	-0.19367	-0.41278	-0.21014	642	58.41	58.41	58.41	58.88	0.1899	0.2848	0.3258	0.4181	0.154	-0.049	0.396	52.75	0.575	0.586	207	214	-1.4771	0.014019
Unigene597_Sample_0110468	-0.07785	-0.25214	-0.10157	0.0288	612	67.16	45.59	56.375	60.29	0.25	0.4024	0.2532	0.3378	0.222	0.104	0.467	61	0.589	0.577	197	204	-0.732843	0.083333
Unigene572_Sample_0110468	-0.23508	-0.20163	0.1089	0.08285	1203	57.36	38.4	47.88	63.84	0.2714	0.469	0.1963	0.3443	0.252	0.105	0.477	51.55	0.626	0.532	388	401	-0.49601	0.104738
Unigene577_Sample_0110468	0.00064	-0.28895	0.09813	0.02931	2274	54.09	36.15	45.12	64.25	0.2582	0.4062	0.2037	0.4089	0.261	0.09	0.464	52.56	0.627	0.515	727	758	-0.137467	0.064644
Unigene600_Sample_0110468	0.18951	-0.0126	0.06362	0.08466	1551	52.42	36.17	44.295	48.94	0.3944	0.3079	0.2698	0.3315	0.268	0.059	0.463	58.73	0.48	0.458	508	517	-0.411992	0.075435
Unigene581_Sample_0110468	-0.14182	-0.02531	0.00421	0.00272	987	48.33	44.38	46.355	58.66	0.3082	0.4265	0.2066	0.3	0.241	0.099	0.477	60.73	0.576	0.505	321	329	-0.269909	0.085106
Unigene605_Sample_0110468	-0.14775	0.02212	0.01882	0.05329	1179	52.67	41.73	47.2	55.98	0.2667	0.4	0.2891	0.2792	0.213	0.018	0.422	57.88	0.544	0.501	379	393	0.011959	0.091603
Unigene586_Sample_0110468	0.44554	-0.32302	0.09907	-0.11325	1248	64.66	35.34	50	53.37	0.2727	0.2655	0.3333	0.3983	0.202	0.007	0.419	58.01	0.522	0.511	406	416	-0.946394	0.014423
Unigene590_Sample_0110468	-0.09845	0.00859	-0.10567	-0.09013	579	55.96	44.04	50	54.92	0.2727	0.3701	0.2885	0.2819	0.223	0.061	0.446	56.84	0.532	0.516	186	193	-0.066839	0.082902
Unigene561_Sample_0110468	-0.16854	-0.00528	0.0022	-0.00501	1155	48.57	44.42	46.495	58.44	0.2879	0.4118	0.2481	0.2891	0.251	0.081	0.471	55.26	0.564	0.505	367	385	-0.18052	0.101299
Unigene595_Sample_0110468	0.17507	-0.04897	0.15651	-0.06819	807	58.36	32.71	45.535	47.21	0.3881	0.3085	0.3107	0.2926	0.221	0.044	0.44	55.99	0.452	0.461	259	269	-0.333829	0.081784
Unigene566_Sample_0110468	-0.05573	-0.05528	-0.24037	-0.03857	1866	53.05	51.61	52.33	53.38	0.3538	0.3135	0.2137	0.3211	0.212	0.04	0.453	57.43	0.518	0.527	602	622	-0.443569	0.053055
Unigene570_Sample_0110468	0.18234	0.22253	-0.00679	-0.01585	798	47.37	39.47	43.42	42.86	0.4143	0.2571	0.3249	0.2717	0.205	-0.026	0.404	54.24	0.408	0.434	255	265	-0.477736	0.098113
Unigene575_Sample_0110468	0.38972	-0.04417	0.03571	0.21804	510	49.41	35.29	42.35	47.65	0.3814	0.3051	0.3438	0.3223	0.245	0.013	0.439	56.16	0.457	0.441	164	170	-1.27941	0.076471
Unigene603_Sample_0110468	-0.09269	-0.0909	0.07313	0.00682	507	55.03	39.64	47.335	58.58	0.3043	0.4058	0.2059	0.3115	0.204	0.143	0.488	53.76	0.573	0.511	164	169	-0.033728	0.071006
Unigene584_Sample_0110468	-0.00358	0.11981	-0.15136	-0.24276	972	57.1	45.68	51.39	44.75	0.4036	0.2945	0.2656	0.2407	0.217	-0.044	0.384	54.14	0.437	0.492	318	324	-0.152778	0.058642
Unigene612_Sample_0110468	-0.25532	-0.29512	-0.05747	0.0482	579	70.47	47.67	59.07	61.14	0.2267	0.3605	0.2293	0.363	0.229	0.059	0.437	51.66	0.605	0.598	190	193	0.156477	0.046632
Unigene564_Sample_0110468	-0.01764	0.18412	0.14395	-0.0608	543	54.14	38.67	46.405	46.96	0.4013	0.2763	0.2846	0.2845	0.16	-0.118	0.333	61	0.439	0.466	171	181	-0.092265	0.127072
Unigene617_Sample_0110468	0.16401	-0.19367	-0.41278	-0.21014	642	58.41	58.41	58.41	58.88	0.1899	0.2848	0.3258	0.4181	0.154	-0.049	0.396	52.75	0.575	0.586	207	214	-1.4771	0.014019
Unigene598_Sample_0110468	-0.09065	-0.01223	0.10072	0.0372	699	61.37	37.34	49.355	52.36	0.3526	0.3632	0.2543	0.275	0.216	-0.011	0.397	58.35	0.504	0.504	224	233	0.074678	0.094421
Unigene573_Sample_0110468	-0.07794	0.21693	0.17363	-0.17763	825	56.73	42.55	49.64	42.91	0.4008	0.2603	0.2927	0.2246	0.186	0.028	0.405	60.98	0.401	0.474	262	275	0.589455	0.112727
Unigene578_Sample_0110468	-0.49063	-0.04234	-0.11115	0.09165	807	46.84	46.84	46.84	66.54	0.3067	0.5546	0.0876	0.2126	0.383	0.392	0.656	38.78	0.653	0.534	259	269	0.003717	0.111524
Unigene601_Sample_0110468	-0.13377	0.0341	-0.12086	0.0329	1212	51.98	48.51	50.245	52.97	0.3686	0.3988	0.2313	0.2429	0.298	0.148	0.523	57.52	0.513	0.512	390	404	-0.490842	0.094059
Unigene582_Sample_0110468	-0.16889	-0.14139	-0.17609	-0.07087	585	61.54	47.18	54.36	59.49	0.2561	0.3415	0.2357	0.3699	0.228	0.079	0.45	57.29	0.582	0.561	189	195	-0.16	0.05641
Unigene606_Sample_0110468	-0.19743	0.18061	0.06542	-0.04207	1434	50.84	43.72	47.28	50	0.3684	0.3014	0.2374	0.2813	0.229	0.058	0.442	61	0.477	0.482	457	478	0.606067	0.138075
Unigene587_Sample_0110468	0.488	-0.32443	0.09891	-0.10907	1074	65.36	34.64	50	52.23	0.279	0.2361	0.3419	0.4092	0.205	0.027	0.429	56.69	0.511	0.507	350	358	-1.01173	0.011173
Unigene610_Sample_0110468	-0.13084	0.01041	-0.00869	0.12283	633	54.03	40.76	47.395	60.66	0.2529	0.3966	0.2708	0.3529	0.243	0.142	0.49	61	0.585	0.518	200	211	-0.381517	0.14218
Unigene591_Sample_0110468	0.11947	0.07339	-0.04599	-0.05837	1392	52.16	43.97	48.065	46.77	0.3901	0.2696	0.262	0.3029	0.199	-0.021	0.401	59.95	0.458	0.476	456	464	-0.354741	0.060345
Unigene567_Sample_0110468	-0.08528	-0.03755	-0.10805	-0.06459	462	59.09	48.7	53.895	49.35	0.3182	0.3788	0.2835	0.1949	0.183	0.068	0.45	51.76	0.483	0.524	151	154	-0.424675	0.038961
Unigene571_Sample_0110468	0.16607	0.16679	-0.01659	-0.04118	927	49.19	40.13	44.66	44.66	0.3984	0.252	0.3106	0.2955	0.204	-0.027	0.399	54.76	0.426	0.447	298	309	-0.418447	0.090615
Unigene576_Sample_0110468	-0.23293	-0.12224	-0.06531	-0.0577	1797	59.93	45.74	52.835	58.1	0.2846	0.3852	0.222	0.3148	0.236	0.053	0.442	54.1	0.575	0.546	590	599	-0.017362	0.080134
Unigene604_Sample_0110468	-0.14791	-0.02259	0.07121	0.02263	906	55.63	38.08	46.855	55.96	0.3398	0.375	0.211	0.3218	0.242	0.017	0.422	61	0.548	0.499	294	302	0.09702	0.10596
Unigene585_Sample_0110468	-0.0842	-0.07482	0.0189	-0.20407	522	59.2	43.68	51.44	54.6	0.3401	0.3741	0.2086	0.2636	0.209	-0.014	0.387	53.31	0.53	0.525	168	174	0.188506	0.051724
Unigene560_Sample_0110468	0.00318	0.04752	0.08874	-0.05674	3222	58.47	39.48	48.975	47.11	0.4029	0.3143	0.2527	0.2629	0.225	0.004	0.406	56.97	0.457	0.484	1047	1074	0.039292	0.081006
Unigene594_Sample_0110468	-0.30412	-0.04688	0.14375	-0.11231	720	61.25	41.67	51.46	60.42	0.3269	0.3894	0.1579	0.3067	0.236	0.11	0.465	57.77	0.58	0.544	226	240	0.458333	0.125
Unigene565_Sample_0110468	-0.05831	-0.41102	0.08535	0.12934	720	56.25	37.92	47.085	70	0.2	0.4757	0.1804	0.4181	0.202	-0.022	0.393	47.45	0.692	0.547	234	240	-0.4325	0.05
Unigene599_Sample_0110468	-0.17812	-0.14263	-0.04042	0.02507	1170	54.36	43.85	49.105	61.28	0.2957	0.436	0.1862	0.3158	0.243	0.135	0.495	53.95	0.601	0.532	378	390	-0.470513	0.082051
Unigene579_Sample_0110468	0.3249	-0.05239	-0.00563	0.10015	2592	57.52	39.7	48.61	47.45	0.4019	0.2794	0.2845	0.3124	0.227	0.026	0.436	58.6	0.46	0.482	841	864	-0.777199	0.05787
Unigene602_Sample_0110468	0.19281	-0.30451	0.05138	-0.11467	645	58.14	41.4	49.77	62.79	0.2317	0.372	0.2303	0.4094	0.236	0.111	0.476	46.06	0.624	0.542	210	214	-0.525701	0.023364
Unigene607_Sample_0110468	-0.0279	-0.03996	0.1441	0.06959	1167	53.21	35.73	44.47	58.1	0.297	0.4158	0.2535	0.3283	0.237	0.074	0.455	59.08	0.566	0.49	376	389	-0.305655	0.11054
Unigene611_Sample_0110468	-0.01865	0.32257	0.07799	0.13661	612	50	40.69	45.345	41.18	0.369	0.3095	0.3904	0.2197	0.166	-0.072	0.375	50.11	0.405	0.44	200	203	-0.315764	0.142857
Unigene592_Sample_0110468	0.02487	-0.1193	-0.13003	-0.00845	1422	59.07	44.3	51.685	54.85	0.3414	0.2823	0.2289	0.3778	0.221	0.021	0.422	58.29	0.53	0.527	455	474	-0.367932	0.075949
Unigene674_Sample_0110468	0.03453	-0.08024	0.07325	0.00425	603	53.73	38.81	46.27	56.72	0.2994	0.3503	0.2857	0.3534	0.205	0.034	0.429	54.93	0.54	0.498	189	201	-0.538309	0.104478
Unigene645_Sample_0110468	-0.42142	0.00811	0.12422	-0.15259	465	57.42	43.87	50.645	61.29	0.2593	0.4667	0.2155	0.213	0.233	0.072	0.432	54.61	0.589	0.542	146	155	0.967742	0.096774
Unigene679_Sample_0110468	-0.29854	-0.27366	0.03624	-0.06798	630	61.9	42.86	52.38	66.19	0.2429	0.452	0.1739	0.3377	0.258	0.174	0.505	53.69	0.649	0.57	202	210	-0.09619	0.085714
Unigene654_Sample_0110468	-0.24678	-0.12962	0.16369	-0.08474	681	55.51	37	46.255	61.23	0.3172	0.5	0.1768	0.2434	0.273	0.104	0.468	48.73	0.596	0.512	218	227	0.167841	0.105727
Unigene625_Sample_0110468	0.2678	-0.30401	-0.10585	0.16403	624	64.42	40.87	52.645	57.21	0.3032	0.3613	0.2658	0.3694	0.244	0.034	0.458	51.6	0.562	0.542	203	208	-1.3226	0.043269
Unigene659_Sample_0110468	0.10411	0.12365	0.11927	-0.02111	1017	55.16	35.4	45.28	46.02	0.4234	0.3066	0.2659	0.2845	0.222	-0.003	0.402	59.27	0.45	0.455	333	339	-0.172272	0.073746
Unigene663_Sample_0110468	-0.15968	-0.02833	0.13104	-0.00322	864	50	37.85	43.925	57.99	0.2647	0.3571	0.2648	0.3553	0.198	0	0.402	56.93	0.562	0.486	276	288	0.279861	0.138889
Unigene634_Sample_0110468	0.09326	0.17624	0.03762	-0.01579	1386	51.08	40.26	45.67	45.67	0.3199	0.2527	0.3729	0.3061	0.202	0.013	0.417	57.26	0.437	0.457	446	462	-0.020779	0.080087
Unigene668_Sample_0110468	-0.1451	-0.04547	-0.03687	-0.15694	660	64.55	48.18	56.365	53.18	0.3234	0.3035	0.2171	0.3214	0.181	0.043	0.417	61	0.528	0.553	218	220	0.028182	0.031818
Unigene639_Sample_0110468	-0.24505	0.1845	-0.01122	-0.03819	462	50	46.1	48.05	51.3	0.375	0.4265	0.2286	0.1489	0.278	0.185	0.531	48.09	0.49	0.491	147	154	-0.033766	0.175325
Unigene672_Sample_0110468	0.14685	0.11805	0.107	-0.01563	552	57.61	34.24	45.925	46.2	0.3472	0.2986	0.3828	0.2846	0.221	0.04	0.452	61	0.441	0.46	177	184	-0.396196	0.125
Unigene643_Sample_0110468	-0.21578	-0.27577	-0.02266	0.00162	987	58.97	46.2	52.585	68.39	0.2239	0.4366	0.1732	0.3827	0.207	-0.022	0.401	49.82	0.669	0.579	314	329	0.004255	0.094225
Unigene677_Sample_0110468	0.00126	0.14342	-0.01226	-0.0501	705	53.19	42.13	47.66	45.53	0.4158	0.2871	0.2472	0.2788	0.222	0.044	0.44	59	0.448	0.47	232	235	-0.159574	0.089362
Unigene661_Sample_0110468	-0.24661	0.07769	0.17722	0.01477	636	57.55	36.79	47.17	54.25	0.3716	0.3825	0.1933	0.2571	0.217	0.094	0.453	57.57	0.522	0.495	203	212	0.328773	0.141509
Unigene666_Sample_0110468	-0.27625	0.08527	-0.05328	-0.13042	510	61.18	51.76	56.47	50.59	0.3856	0.2549	0.1894	0.3033	0.191	0.153	0.481	57.76	0.475	0.545	160	170	0.622353	0.141176
Unigene637_Sample_0110468	-0.05295	-0.27538	0.04634	0.1104	1020	58.82	41.47	50.145	64.12	0.2528	0.3849	0.2157	0.4167	0.218	0.07	0.463	57.65	0.623	0.548	324	340	-0.466765	0.102941
Unigene670_Sample_0110468	-0.18825	-0.15722	0.09422	0.00858	1914	54.55	41.85	48.2	60.82	0.2903	0.4007	0.1931	0.3363	0.246	0.108	0.473	54.96	0.593	0.524	615	638	0.234326	0.094044
Unigene675_Sample_0110468	0.04048	0.11665	-0.13638	-0.10629	1596	55.45	45.86	50.655	45.68	0.4139	0.2774	0.2549	0.2835	0.227	0.023	0.436	58.51	0.447	0.49	523	532	-0.451316	0.065789
Unigene621_Sample_0110468	0.05991	-0.11252	0.02767	-0.00385	1389	56.37	38.66	47.515	54	0.3094	0.3508	0.2953	0.3221	0.232	0.036	0.445	58.85	0.521	0.497	445	463	-0.526782	0.077754
Unigene655_Sample_0110468	0.16962	-0.25531	-0.13301	0.09109	1140	63.16	44.47	53.815	57.37	0.3149	0.3564	0.2399	0.3596	0.232	-0.018	0.422	60.1	0.562	0.55	370	380	-0.998684	0.060526
Unigene626_Sample_0110468	-0.33055	-0.08555	-0.0818	0.03742	624	58.65	44.71	51.68	58.17	0.2983	0.4033	0.2	0.274	0.266	0.055	0.44	61	0.565	0.538	200	208	0.505769	0.076923
Unigene664_Sample_0110468	-0.05651	0.07723	-0.06826	-0.1241	828	56.52	44.2	50.36	49.64	0.3792	0.3208	0.2376	0.2887	0.217	-0.001	0.419	59.04	0.489	0.501	272	276	-0.346377	0.09058
Unigene635_Sample_0110468	0.16885	0.07792	0.14503	-0.00989	654	51.38	35.78	43.58	49.54	0.2976	0.256	0.3681	0.36	0.185	-0.024	0.391	55.04	0.469	0.456	207	218	-0.116514	0.073394
Unigene669_Sample_0110468	-0.03852	0.1382	0.05235	0.03086	1113	52.83	39.62	46.225	48.79	0.4058	0.3387	0.252	0.2565	0.223	0.06	0.454	60.44	0.465	0.471	355	371	-0.361995	0.118598
Unigene673_Sample_0110468	-0.02767	0.21211	0.12829	-0.10044	654	51.83	40.83	46.33	45.41	0.3791	0.3022	0.3448	0.2239	0.209	0.053	0.441	57.42	0.417	0.46	204	218	0.009633	0.12844
Unigene644_Sample_0110468	-0.25048	-0.08682	0.33861	-0.0875	495	48.48	31.52	40	63.64	0.3237	0.4676	0.1261	0.3137	0.266	0.152	0.484	50.91	0.618	0.479	157	165	0.660606	0.121212
Unigene678_Sample_0110468	0.00755	0.16998	0.03216	0.02063	1239	54.24	37.53	45.885	45.76	0.434	0.2903	0.2648	0.272	0.236	0.017	0.431	57.36	0.431	0.458	394	413	-0.229782	0.108959
Unigene682_Sample_0110468	0.0171	-0.07826	-0.02371	0.09607	753	60.96	36.65	48.805	51	0.404	0.3434	0.2299	0.3216	0.287	0.08	0.463	54.71	0.5	0.495	246	251	-0.4749	0.063745
Unigene658_Sample_0110468	0.15224	0.05097	-0.1127	-0.05371	675	52.44	48.89	50.665	45.33	0.3667	0.2889	0.3333	0.2683	0.23	0.01	0.443	61	0.438	0.489	219	225	-0.737333	0.088889
Unigene629_Sample_0110468	-0.09357	0.01092	0.06985	0.10952	2625	52.46	39.31	45.885	52.34	0.3612	0.3794	0.2348	0.2676	0.254	0.045	0.446	56.65	0.509	0.48	849	875	0.127771	0.108571
Unigene662_Sample_0110468	-0.06403	0.12528	-0.02639	-0.09759	921	53.75	41.37	47.56	50.81	0.3527	0.3195	0.2845	0.2477	0.215	0.071	0.443	55.13	0.465	0.486	282	307	0.160586	0.110749
Unigene633_Sample_0110468	-0.01754	-0.03538	-0.08124	0.03382	1143	61.15	43.31	52.23	49.61	0.3987	0.3235	0.2555	0.2597	0.31	0.13	0.497	53.35	0.464	0.514	358	381	-0.348819	0.08399
Unigene667_Sample_0110468	-0.27625	0.08527	-0.05328	-0.13042	510	61.18	51.76	56.47	50.59	0.3856	0.2549	0.1894	0.3033	0.191	0.153	0.481	57.76	0.475	0.545	160	170	0.622353	0.141176
Unigene671_Sample_0110468	0.05252	0.07017	-0.07959	-0.26159	606	54.46	43.56	49.01	48.02	0.3412	0.2765	0.2919	0.2876	0.18	-0.04	0.383	57.24	0.464	0.487	196	202	-0.144555	0.049505
Unigene642_Sample_0110468	-0.21969	-0.12989	0.19023	0.12681	1347	51	34.74	42.87	65.92	0.2609	0.4592	0.1827	0.3863	0.269	0.152	0.501	51.7	0.643	0.506	429	449	-0.023608	0.131403
Unigene676_Sample_0110468	-0.0031	0.10391	0.0106	-0.02175	669	54.26	41.7	47.98	46.19	0.4136	0.2984	0.2412	0.2803	0.229	0.064	0.452	58.53	0.457	0.474	221	223	-0.17444	0.085202
Unigene680_Sample_0110468	0.04959	0.07263	0.19144	0.0228	840	46.79	35.71	41.25	52.86	0.3795	0.3527	0.241	0.3256	0.206	0.01	0.427	61	0.506	0.451	267	280	-0.267857	0.135714
Unigene656_Sample_0110468	-0.18336	-0.04895	-0.02162	0.01663	996	61.45	40.06	50.755	57.83	0.3442	0.4203	0.1923	0.2936	0.257	0.114	0.481	57.17	0.563	0.531	320	332	-0.371084	0.126506
Unigene627_Sample_0110468	-0.13508	0.0929	0.12573	-0.07599	732	59.02	42.21	50.615	49.59	0.3915	0.3632	0.221	0.2321	0.225	0.087	0.448	53.84	0.485	0.503	239	244	0.092213	0.094262
Unigene660_Sample_0110468	0.13025	0.02947	0.08041	-0.0206	732	53.28	39.75	46.515	48.77	0.359	0.3282	0.3022	0.28	0.21	-0.043	0.387	56.84	0.475	0.473	238	244	-0.533607	0.090164
Unigene631_Sample_0110468	-0.18261	-0.15196	-0.10188	-0.15277	744	56.45	50.81	53.63	59.27	0.2664	0.4019	0.234	0.3073	0.21	0.072	0.459	57.35	0.583	0.555	242	248	-0.329032	0.064516
Unigene640_Sample_0110468	-0.19694	-0.17028	1e-05	-0.0194	726	59.92	42.98	51.45	62.81	0.2696	0.4314	0.1966	0.3478	0.265	0.101	0.474	53.94	0.615	0.552	234	242	-0.045868	0.082645
Unigene727_Sample_0110468	0.12217	-0.05598	0.13337	-0.06781	1647	56.83	35.34	46.085	50.09	0.4033	0.3193	0.2411	0.3351	0.266	0.077	0.466	58.81	0.494	0.474	541	549	-0.245173	0.078324
Unigene731_Sample_0110468	-0.15996	-0.22104	0.0452	-0.12205	1128	64.1	43.35	53.725	59.57	0.2736	0.3868	0.2203	0.3143	0.201	0.008	0.397	56.46	0.581	0.557	363	376	0.022074	0.06383
Unigene702_Sample_0110468	-0.17102	-0.02886	-0.0669	-0.09291	936	58.65	44.87	51.76	55.77	0.3521	0.3783	0.1774	0.2763	0.217	0.071	0.44	56.34	0.543	0.531	302	312	0.248397	0.060897
Unigene736_Sample_0110468	-0.00263	0.05949	-0.07638	0.02802	1338	56.05	42.38	49.215	48.43	0.4067	0.3426	0.2523	0.2378	0.27	0.1	0.477	55.2	0.46	0.49	426	446	-0.401794	0.076233
Unigene688_Sample_0110468	0.11089	0.07722	0.08937	-0.07862	2247	52.34	39.65	45.995	47.13	0.4138	0.2808	0.2682	0.3016	0.23	0.006	0.42	57.81	0.449	0.464	719	749	-0.258211	0.100134
Unigene716_Sample_0110468	-0.11543	-0.13786	-0.1163	-0.16045	996	56.33	48.19	52.26	58.43	0.3164	0.4073	0.1984	0.2874	0.239	0.082	0.47	55.58	0.57	0.543	321	332	-0.375602	0.048193
Unigene697_Sample_0110468	-0.17103	-0.08844	-0.20759	-0.14704	1806	59.8	52.99	56.395	53.65	0.3155	0.3843	0.2365	0.2281	0.226	0.102	0.479	53.3	0.525	0.555	587	602	-0.336711	0.066445
Unigene700_Sample_0110468	-0.06537	-0.22618	-0.14147	-0.22255	501	62.28	53.89	58.085	57.49	0.2721	0.3265	0.2153	0.3358	0.231	0.124	0.473	61	0.57	0.579	165	167	-0.08982	0.02994
Unigene705_Sample_0110468	-0.00956	-0.19461	0.0264	-0.08228	744	62.5	43.55	53.025	55.24	0.3518	0.3518	0.1971	0.3109	0.239	0.131	0.485	58.4	0.539	0.538	241	248	-0.08871	0.056452
Unigene686_Sample_0110468	-0.00033	0.12246	0.0525	0.0385	768	51.56	37.89	44.725	49.61	0.3095	0.3333	0.3497	0.2765	0.229	0.028	0.431	60.31	0.476	0.464	246	256	-0.221875	0.097656
Unigene739_Sample_0110468	-0.14601	-0.11311	-0.07369	-0.21612	690	60	50.43	55.215	53.04	0.3153	0.3645	0.2328	0.2472	0.243	0.025	0.429	58.07	0.522	0.545	226	230	0.109565	0.03913
Unigene690_Sample_0110468	-0.16097	-0.05786	-0.12844	-0.10525	609	64.53	48.28	56.405	53.69	0.3046	0.3276	0.2531	0.3154	0.2	0.062	0.434	59.85	0.525	0.555	198	203	-0.089163	0.044335
Unigene743_Sample_0110468	0.09847	0.02298	-0.10654	0.04332	741	63.16	42.91	53.035	42.91	0.4472	0.2864	0.2826	0.2529	0.297	0.057	0.455	53.47	0.417	0.497	242	247	-0.624696	0.068826
Unigene714_Sample_0110468	-0.12346	-0.22396	-0.06231	-0.01274	1080	51.94	45.83	48.885	64.44	0.2423	0.4198	0.2028	0.3783	0.246	0.051	0.457	54.47	0.636	0.541	352	360	-0.418889	0.091667
Unigene695_Sample_0110468	-0.05283	-0.04366	-0.06716	-0.04594	1635	59.08	42.75	50.915	52.84	0.3451	0.3562	0.2327	0.2805	0.22	0.051	0.437	56.58	0.518	0.516	533	545	-0.193762	0.055046
Unigene723_Sample_0110468	-0.11176	-0.05853	-0.27223	-0.12037	663	60.18	54.75	57.465	53.85	0.2865	0.2919	0.2768	0.3333	0.194	0.004	0.418	56.31	0.521	0.563	213	221	-0.180543	0.040724
Unigene732_Sample_0110468	0.01173	0.22341	-0.1686	-0.04243	756	57.14	41.67	49.405	43.25	0.4313	0.2464	0.2766	0.2809	0.225	-0.006	0.412	52.84	0.416	0.474	245	252	-0.226191	0.09127
Unigene703_Sample_0110468	-0.1544	-0.05371	-0.13607	-0.09786	606	64.36	48.51	56.435	53.47	0.3064	0.3237	0.2547	0.3176	0.202	0.064	0.437	59.93	0.523	0.554	197	202	-0.108416	0.044554
Unigene684_Sample_0110468	-0.07532	0.02528	-0.03841	0.03294	1032	59.59	43.31	51.45	48.55	0.3857	0.3481	0.2433	0.2336	0.215	0.054	0.44	59.63	0.473	0.505	336	344	-0.262791	0.06686
Unigene737_Sample_0110468	0.03932	0.02215	0.07112	0.17423	753	49.4	37.45	43.425	54.98	0.2917	0.349	0.3239	0.3416	0.194	-0.056	0.387	53.85	0.519	0.473	235	251	-0.457769	0.10757
Unigene689_Sample_0110468	-0.10344	-0.04457	-0.11275	-0.06886	747	64.66	46.99	55.825	52.21	0.311	0.3062	0.2687	0.3243	0.194	0.032	0.42	61	0.51	0.546	243	249	-0.182731	0.048193
Unigene741_Sample_0110468	-0.21227	-0.19981	0.01526	0.12775	3042	55.92	40.73	48.325	61.74	0.3446	0.4498	0.1357	0.3045	0.312	0.153	0.506	47.92	0.599	0.528	968	1014	-0.025345	0.085799
Unigene717_Sample_0110468	-0.06501	-0.14815	0.00478	0.05455	993	55.89	40.18	48.035	58.91	0.3234	0.3866	0.1877	0.3586	0.248	0.093	0.471	53.53	0.582	0.517	325	331	-0.245317	0.060423
Unigene726_Sample_0110468	0.13013	0.035	0.13783	-0.04973	1443	55.09	35.76	45.425	46.36	0.4173	0.2966	0.2705	0.3038	0.258	0.056	0.451	57.79	0.456	0.457	474	481	-0.150728	0.08316
Unigene730_Sample_0110468	0.00901	-0.29697	0.00945	0.03707	2574	59.09	38.11	48.6	62	0.3199	0.3804	0.178	0.4087	0.236	0.038	0.432	54.21	0.605	0.531	826	858	-0.620396	0.071096
Unigene701_Sample_0110468	-0.21586	-0.05858	-0.12913	-0.2044	1395	58.49	51.18	54.835	55.48	0.3241	0.3794	0.2179	0.2441	0.227	0.067	0.449	54.42	0.531	0.551	441	465	0.132043	0.068817
Unigene735_Sample_0110468	-0.02962	0.00937	-0.05033	-0.24192	2334	56.04	45.12	50.58	51.54	0.339	0.3281	0.259	0.2845	0.217	0.048	0.438	59.02	0.501	0.509	755	778	-0.05437	0.077121
Unigene706_Sample_0110468	-0.11905	-0.10324	-0.10648	-0.09664	1521	58.58	46.35	52.465	57.2	0.3318	0.3666	0.1922	0.3205	0.227	0.055	0.449	56.07	0.559	0.54	492	507	-0.308679	0.059172
Unigene687_Sample_0110468	-0.00629	0.09512	0.05031	-0.0876	483	52.17	37.89	45.03	50.93	0.313	0.3053	0.3333	0.3178	0.226	-0.016	0.399	57.49	0.484	0.47	153	161	-0.127329	0.099379
Unigene744_Sample_0110468	-0.02799	-0.34676	0.12199	0.01484	2121	56.86	34.79	45.825	66.76	0.2187	0.4037	0.2122	0.4421	0.241	0.073	0.45	51.35	0.654	0.528	680	707	-0.229279	0.080622
Unigene715_Sample_0110468	0.14703	-0.05167	-0.01657	0.04294	3312	57.25	40.58	48.915	49.91	0.3667	0.3036	0.2695	0.3068	0.233	0.035	0.436	59.77	0.483	0.492	1070	1104	-0.141576	0.054348
Unigene696_Sample_0110468	-0.05651	0.07723	-0.06826	-0.1241	828	56.52	44.2	50.36	49.64	0.3792	0.3208	0.2376	0.2887	0.217	-0.001	0.419	59.04	0.489	0.501	272	276	-0.346377	0.09058
Unigene704_Sample_0110468	-0.0539	0.01104	-0.11151	-0.10988	951	60.57	47.63	54.1	49.53	0.3585	0.283	0.261	0.309	0.199	0.027	0.423	60.76	0.479	0.526	307	317	-0.256782	0.069401
Unigene685_Sample_0110468	-0.02529	0.00307	-0.01281	-0.01474	834	58.27	42.09	50.18	49.28	0.3889	0.3419	0.2347	0.2626	0.215	0.038	0.432	60.01	0.484	0.499	273	278	-0.311511	0.071942
Unigene738_Sample_0110468	-0.15996	-0.22104	0.0452	-0.12205	1128	64.1	43.35	53.725	59.57	0.2736	0.3868	0.2203	0.3143	0.201	0.008	0.397	56.46	0.581	0.557	363	376	0.022074	0.06383
Unigene742_Sample_0110468	-0.17744	0.02899	0.01436	-0.03318	1848	62.5	43.34	52.92	51.3	0.3727	0.3137	0.2149	0.3131	0.193	0.001	0.402	57.23	0.503	0.524	604	616	-0.018182	0.11526
Unigene694_Sample_0110468	0.09631	0.15057	-0.09605	0.02864	468	47.44	44.87	46.155	46.79	0.3902	0.2927	0.3043	0.2778	0.211	-0.056	0.403	56.35	0.443	0.464	149	156	-0.432692	0.089744
Unigene722_Sample_0110468	0.10556	0.14069	-0.10401	-0.01688	972	58.02	43.21	50.615	41.05	0.4249	0.2564	0.2941	0.235	0.206	0.038	0.434	58.9	0.396	0.474	316	324	-0.355556	0.055556
Unigene785_Sample_0110468	0.0645	0.19042	-0.24373	-0.0445	1446	54.36	50.62	52.49	39	0.445	0.2347	0.2902	0.2331	0.198	0.014	0.438	55.87	0.378	0.48	473	482	-0.506432	0.053942
Unigene756_Sample_0110468	0.14099	0.15356	0.0258	0.05728	951	54.57	37.22	45.895	46.37	0.3611	0.2857	0.3391	0.2817	0.222	0.016	0.427	55.17	0.437	0.461	302	317	-0.214827	0.085174
Unigene760_Sample_0110468	-0.11238	-0.24214	0.12834	-0.07041	1131	62.86	42.71	52.785	59.95	0.3195	0.4089	0.1835	0.3472	0.252	0.052	0.456	54.51	0.593	0.552	371	377	-0.324934	0.095491
Unigene794_Sample_0110468	0.0312	0.0396	-0.00771	-0.06343	2376	55.93	41.29	48.61	50.51	0.3467	0.3251	0.28	0.2865	0.205	0.033	0.426	58.57	0.486	0.492	763	792	-0.235101	0.069444
Unigene765_Sample_0110468	0.17061	-0.08781	0.04192	0.07557	2274	54.88	38.39	46.635	52.24	0.3641	0.3322	0.2445	0.3381	0.242	0.077	0.464	57.32	0.516	0.485	748	758	-0.636939	0.059367
Unigene774_Sample_0110468	0.31545	-0.16645	0.0884	-0.06374	1398	55.15	37.12	46.135	51.29	0.3212	0.3333	0.3253	0.3314	0.204	-0.01	0.421	60.71	0.5	0.479	454	466	-0.999356	0.051502
Unigene779_Sample_0110468	0.14099	0.15356	0.0258	0.05728	951	54.57	37.22	45.895	46.37	0.3611	0.2857	0.3391	0.2817	0.222	0.016	0.427	55.17	0.437	0.461	302	317	-0.214827	0.085174
Unigene754_Sample_0110468	0.1375	0.14632	0.01847	0.02977	963	55.14	37.38	46.26	46.11	0.3701	0.2913	0.3376	0.271	0.237	0.031	0.439	54.99	0.433	0.462	305	321	-0.216511	0.087227
Unigene788_Sample_0110468	0.0645	0.19042	-0.24373	-0.0445	1446	54.36	50.62	52.49	39	0.445	0.2347	0.2902	0.2331	0.198	0.014	0.438	55.87	0.378	0.48	473	482	-0.506432	0.053942
Unigene759_Sample_0110468	-0.03971	-0.1774	0.12003	0.05711	1119	53.89	34.58	44.235	62.2	0.2822	0.3902	0.2158	0.3969	0.235	0.036	0.431	56.19	0.605	0.502	357	373	-0.231904	0.101877
Unigene797_Sample_0110468	0.14717	0.19517	0.09721	0.05871	1194	50	36.18	43.09	42.96	0.3796	0.2809	0.3366	0.2737	0.184	0.008	0.407	59.89	0.422	0.43	393	398	-0.321357	0.090452
Unigene768_Sample_0110468	0.02306	0.21213	0.07797	0.03534	771	48.25	41.63	44.94	48.25	0.4106	0.3188	0.2945	0.3092	0.214	-0.098	0.374	56.85	0.459	0.46	246	257	-0.4	0.105058
Unigene777_Sample_0110468	-0.17266	-0.00466	-0.00884	-0.04305	534	59.55	46.63	53.09	56.18	0.3376	0.293	0.1825	0.3588	0.185	0.045	0.415	56.04	0.544	0.541	171	178	0.265169	0.106742
Unigene748_Sample_0110468	-0.33055	-0.08555	-0.0818	0.03742	624	58.65	44.71	51.68	58.17	0.2983	0.4033	0.2	0.274	0.266	0.055	0.44	61	0.565	0.538	200	208	0.505769	0.076923
Unigene786_Sample_0110468	0.0645	0.19042	-0.24373	-0.0445	1446	54.36	50.62	52.49	39	0.445	0.2347	0.2902	0.2331	0.198	0.014	0.438	55.87	0.378	0.48	473	482	-0.506432	0.053942
Unigene761_Sample_0110468	-0.19489	-0.17286	-0.01696	-0.02395	1713	60.6	43.08	51.84	62.52	0.2814	0.4456	0.1934	0.3092	0.258	0.142	0.497	54.18	0.609	0.554	547	571	-0.243958	0.098074
Unigene795_Sample_0110468	0.08792	-0.16966	0.00203	0.01396	801	65.17	39.33	52.25	54.31	0.3941	0.2759	0.1991	0.38	0.25	0.084	0.465	56.56	0.52	0.529	254	267	-0.105618	0.05618
Unigene770_Sample_0110468	-0.1124	-0.02235	0.05802	0.05261	1077	59.89	38.44	49.165	53.76	0.349	0.3121	0.2305	0.3537	0.211	0.03	0.416	59.73	0.52	0.507	346	359	0.057103	0.10585
Unigene784_Sample_0110468	-0.28527	-0.22647	0.03177	0.07787	951	58.99	44.79	51.89	68.14	0.2565	0.513	0.1435	0.319	0.274	0.196	0.529	50	0.67	0.573	306	317	-0.590536	0.15142
Unigene789_Sample_0110468	-0.28696	0.0079	0.0608	-0.0134	927	58.25	38.19	48.22	57.28	0.3235	0.4191	0.1905	0.2878	0.241	0.147	0.482	56.81	0.567	0.512	305	309	0.228479	0.10356
Unigene764_Sample_0110468	-0.166	-0.17944	-0.12426	-0.15867	741	61.13	45.75	53.44	61.94	0.2808	0.4039	0.1841	0.3125	0.22	0.143	0.475	55.12	0.602	0.563	236	247	-0.070041	0.044534
Unigene769_Sample_0110468	-0.15826	-0.14314	0.08243	-0.0951	1419	55.81	43.76	49.785	62.58	0.2586	0.4138	0.204	0.3433	0.215	0.12	0.48	58.39	0.615	0.541	460	473	-0.146723	0.116279
Unigene773_Sample_0110468	0.32324	-0.18714	0.09262	-0.03648	1227	55.75	37.41	46.58	51.59	0.3217	0.3357	0.3212	0.3355	0.205	-0.001	0.427	59.62	0.503	0.482	398	409	-1.01589	0.05379
Unigene749_Sample_0110468	-0.15996	-0.22104	0.0452	-0.12205	1128	64.1	43.35	53.725	59.57	0.2736	0.3868	0.2203	0.3143	0.201	0.008	0.397	56.46	0.581	0.557	363	376	0.022074	0.06383
Unigene782_Sample_0110468	-0.30632	0.07781	0.06048	0.04562	1059	51.84	45.04	48.44	55.81	0.3039	0.3987	0.2414	0.2605	0.182	0.004	0.412	54.12	0.541	0.509	340	353	0.447026	0.101983
Unigene787_Sample_0110468	0.0645	0.19042	-0.24373	-0.0445	1446	54.36	50.62	52.49	39	0.445	0.2347	0.2902	0.2331	0.198	0.014	0.438	55.87	0.378	0.48	473	482	-0.506432	0.053942
Unigene758_Sample_0110468	-0.30635	-0.05226	-0.28456	-0.0849	864	57.99	60.42	59.205	58.33	0.2957	0.428	0.2	0.2419	0.264	0.156	0.514	57.77	0.574	0.589	282	288	-0.320833	0.065972
Unigene791_Sample_0110468	-0.14844	0.02837	-0.11863	0.22482	2046	56.3	47.36	51.83	51.76	0.3537	0.3746	0.2582	0.2697	0.263	0.056	0.456	55.04	0.507	0.518	667	682	-0.445015	0.080645
Unigene796_Sample_0110468	0.14717	0.19517	0.09721	0.05871	1194	50	36.18	43.09	42.96	0.3796	0.2809	0.3366	0.2737	0.184	0.008	0.407	59.89	0.422	0.43	393	398	-0.321357	0.090452
Unigene767_Sample_0110468	-0.10842	-0.02095	-0.01777	-0.15846	2373	55.75	43.36	49.555	53.48	0.3519	0.3549	0.2222	0.2804	0.231	0.096	0.461	55.23	0.516	0.509	761	791	-0.054994	0.069532
Unigene747_Sample_0110468	-0.10857	0.07825	-0.04756	-0.02766	1335	56.63	42.92	49.775	50.11	0.3777	0.3505	0.2508	0.2532	0.238	0.067	0.455	56.63	0.483	0.499	429	445	-0.198652	0.096629
Unigene780_Sample_0110468	0.1375	0.14632	0.01847	0.02977	963	55.14	37.38	46.26	46.11	0.3701	0.2913	0.3376	0.271	0.237	0.031	0.439	54.99	0.433	0.462	305	321	-0.216511	0.087227
Unigene804_Sample_0110468	0.45887	-0.5738	0.18738	0.06806	780	63.08	31.15	47.115	62.69	0.2468	0.3354	0.2613	0.4858	0.293	0.098	0.482	58.25	0.617	0.523	253	260	-0.984231	0.038462
Unigene915_Sample_0110468	0.03904	0.20059	-0.07216	0.00924	1230	57.56	45.85	51.705	42.68	0.3529	0.2824	0.3722	0.2253	0.205	0.013	0.428	60.46	0.408	0.487	397	410	-0.180244	0.07561
Unigene867_Sample_0110468	0.15261	-0.15204	-0.40926	-0.2645	453	52.98	64.24	58.61	56.29	0.2602	0.3333	0.2464	0.3185	0.154	-0.056	0.393	59.04	0.56	0.578	150	151	-1.3245	0.033113
Unigene809_Sample_0110468	-0.15566	-0.19877	0.12164	0.13973	729	53.5	38.27	45.885	65.84	0.205	0.465	0.2577	0.3677	0.262	0.16	0.511	57.33	0.644	0.525	233	243	-0.465844	0.131687
Unigene871_Sample_0110468	-0.07091	-0.04018	-0.08432	0.0049	1188	56.57	45.2	50.885	50	0.3537	0.3323	0.2689	0.2754	0.246	0.025	0.431	56.76	0.483	0.506	383	396	-0.263384	0.073232
Unigene924_Sample_0110468	-0.01004	-0.02555	-0.09954	0.04154	765	63.53	43.14	53.335	48.63	0.3659	0.3171	0.2843	0.267	0.225	0.028	0.429	59.19	0.47	0.518	247	255	-0.347843	0.090196
Unigene876_Sample_0110468	-0.00183	0.12218	-0.05269	-0.3005	531	57.06	48.02	52.54	42.94	0.42	0.28	0.2676	0.2148	0.201	0.011	0.401	51.7	0.413	0.493	172	177	-0.020339	0.084746
Unigene929_Sample_0110468	-0.17592	-0.12634	-0.04548	0.10052	927	62.14	44.98	53.56	59.87	0.3218	0.3448	0.1639	0.3723	0.235	0.12	0.467	56.34	0.587	0.557	300	309	-0.11068	0.097087
Unigene880_Sample_0110468	0.08456	0.22664	0.02963	-0.12649	534	54.49	40.45	47.47	38.2	0.4667	0.2267	0.3077	0.2581	0.218	0.042	0.438	46.93	0.375	0.444	176	178	-0.215168	0.101124
Unigene851_Sample_0110468	-0.01613	-0.15796	0.10719	0.14677	660	53.64	36.36	45	60	0.2941	0.4	0.2317	0.381	0.226	0.003	0.425	56.35	0.585	0.5	212	220	-0.38	0.1
Unigene822_Sample_0110468	0.16113	-0.00391	0.16721	-0.00569	555	51.35	37.84	44.595	52.97	0.2518	0.2806	0.3586	0.3881	0.196	-0.008	0.41	61	0.511	0.474	178	185	0.020541	0.097297
Unigene933_Sample_0110468	0.13355	-0.2816	0.02469	-0.09443	1062	59.89	40.96	50.425	56.78	0.3566	0.3876	0.2179	0.3371	0.236	0.078	0.465	55	0.553	0.525	342	354	-0.834746	0.070621
Unigene904_Sample_0110468	0.00568	0.02934	0.13445	-0.0788	810	50.74	35.93	43.335	52.59	0.3665	0.3348	0.2327	0.3316	0.215	0.047	0.434	58.8	0.517	0.464	265	270	-0.062222	0.077778
Unigene909_Sample_0110468	-0.05289	-0.10152	-0.04891	-0.24191	1668	57.55	45.86	51.705	54.68	0.2964	0.3177	0.25	0.3264	0.204	0.043	0.43	59.33	0.535	0.527	542	556	0.033993	0.05036
Unigene860_Sample_0110468	-0.20437	-0.08451	-0.05051	0.01255	1275	60	47.29	53.645	57.88	0.3492	0.3715	0.1703	0.3168	0.235	0.071	0.453	54.48	0.561	0.551	408	425	-0.15953	0.094118
Unigene894_Sample_0110468	-0.01779	0.32546	0.14237	0.01352	543	49.72	40.33	45.025	40.33	0.4194	0.271	0.3162	0.2358	0.183	-0.044	0.385	57.85	0.397	0.435	179	181	0.325414	0.121547
Unigene865_Sample_0110468	-0.00451	0.04097	0.11728	0.1168	1794	50.5	37.12	43.81	51.84	0.3097	0.4	0.3396	0.2429	0.257	0.062	0.461	53.32	0.493	0.465	568	598	-0.315217	0.12709
Unigene918_Sample_0110468	-0.17397	-0.05135	0.03179	0.02365	819	59.34	43.96	51.65	53.85	0.3783	0.3826	0.1902	0.2732	0.279	0.111	0.479	54.84	0.528	0.524	267	273	-0.061172	0.106227
Unigene899_Sample_0110468	-0.17532	-0.16645	0.20375	-0.14434	540	65	35.56	50.28	58.33	0.2895	0.4408	0.2385	0.2787	0.255	0.124	0.477	58.96	0.574	0.53	176	180	-0.042222	0.094444
Unigene811_Sample_0110468	0.00382	-0.06853	0.07376	0.04955	1377	52.51	39.22	45.865	59.26	0.2778	0.3806	0.2582	0.3595	0.21	0.07	0.449	60.08	0.569	0.503	434	459	-0.457299	0.100218
Unigene922_Sample_0110468	-0.05221	-0.02282	-0.1381	-0.20782	1167	47.81	50.39	49.1	54.5	0.3526	0.3556	0.204	0.2892	0.227	0.064	0.464	56.45	0.531	0.509	377	389	-0.554756	0.077121
Unigene874_Sample_0110468	-0.03693	-0.27862	-0.07481	0.0279	1560	59.04	43.85	51.445	61.92	0.2927	0.4293	0.1831	0.3292	0.262	0.152	0.505	53.23	0.609	0.549	507	520	-0.590385	0.040385
Unigene902_Sample_0110468	-0.06503	0.01341	0.09744	0.12573	930	57.74	37.74	47.74	51.61	0.4303	0.3426	0.1875	0.299	0.259	0.061	0.451	56.13	0.495	0.49	297	310	-0.197742	0.122581
Unigene883_Sample_0110468	0.07763	0.08016	0.09536	0.06787	2001	51.42	34.93	43.175	48.73	0.3858	0.3333	0.2766	0.3034	0.223	0.007	0.427	58.72	0.479	0.45	654	666	-0.405255	0.084084
Unigene825_Sample_0110468	-0.0222	0.32217	-0.15062	0.03587	1296	54.17	45.6	49.885	40.05	0.4387	0.2262	0.2925	0.2476	0.206	0.008	0.416	55.26	0.38	0.466	418	432	0.076389	0.064815
Unigene888_Sample_0110468	-0.08689	-0.09472	0.05877	0.00385	2832	57.63	40.25	48.94	55.83	0.3424	0.3607	0.2163	0.3262	0.227	0.054	0.442	56.01	0.54	0.512	907	944	-0.166102	0.097458
Unigene863_Sample_0110468	0.05415	0.17452	-0.01165	-0.06528	975	48	43.08	45.54	46.77	0.4176	0.2674	0.2489	0.3018	0.219	-0.018	0.403	55.86	0.447	0.459	313	325	-0.081231	0.08
Unigene805_Sample_0110468	-0.16378	0.43046	0.27525	-0.06771	669	43.5	36.77	40.135	41.7	0.4439	0.2908	0.3071	0.1969	0.23	-0.009	0.41	61	0.387	0.407	212	223	0.602691	0.179372
Unigene897_Sample_0110468	0.1951	-0.11053	0.01297	-0.1652	1512	57.54	40.08	48.81	51.39	0.3342	0.3031	0.2836	0.3325	0.221	0	0.419	59.92	0.499	0.497	489	504	-0.312103	0.047619
Unigene920_Sample_0110468	-0.18881	0.01131	-0.11204	-0.0937	450	53.33	56	54.665	56.67	0.374	0.4351	0.1616	0.2577	0.281	0.149	0.524	56.65	0.558	0.553	147	150	-0.354	0.073333
Unigene877_Sample_0110468	-0.1249	-0.00984	-0.09545	0.02082	2658	54.06	48.76	51.41	56.21	0.3221	0.3545	0.2322	0.3416	0.225	0.04	0.442	59.23	0.547	0.53	857	886	-0.274944	0.060948
Unigene848_Sample_0110468	0.13936	0.0056	0.05349	0.17801	1197	55.39	36.34	45.865	50.13	0.4098	0.3246	0.2643	0.3385	0.249	0.016	0.438	56.6	0.484	0.473	386	399	-0.799248	0.097744
Unigene881_Sample_0110468	0.0813	-0.09413	-0.14931	-0.0372	876	58.22	47.6	52.91	52.4	0.3234	0.3745	0.2838	0.285	0.229	0.019	0.441	60.39	0.517	0.527	288	292	-0.940411	0.054795
Unigene934_Sample_0110468	-0.21958	-0.259	0.09544	-0.08312	615	60.98	40.98	50.98	65.85	0.2303	0.4606	0.2092	0.302	0.207	0.046	0.424	53.94	0.634	0.559	191	205	0.019512	0.107317
Unigene890_Sample_0110468	-0.20395	-0.24035	0.01364	0.08356	1134	60.32	45.5	52.91	62.7	0.2922	0.4351	0.1954	0.3374	0.303	0.126	0.497	53.64	0.606	0.562	358	378	-0.239947	0.100529
Unigene861_Sample_0110468	0.06848	-0.04345	0.04526	-0.07989	2253	58.19	38.75	48.47	52.2	0.3642	0.3328	0.2409	0.3128	0.241	0.077	0.459	56.91	0.507	0.497	728	751	-0.117976	0.057257
Unigene803_Sample_0110468	0.24952	0.16465	0.12124	0.05611	459	47.71	31.37	39.54	43.14	0.4554	0.2411	0.3077	0.2897	0.21	0.014	0.421	49.79	0.4	0.407	145	153	-0.128105	0.071895
Unigene914_Sample_0110468	-0.30087	0.09911	-0.1213	0.17269	462	50.65	53.9	52.275	57.79	0.3203	0.4453	0.2474	0.2737	0.286	0.13	0.52	47.8	0.561	0.541	148	154	-0.33052	0.077922
Unigene919_Sample_0110468	-0.09615	-0.19424	0.1166	-0.0431	849	58.66	37.81	48.235	61.84	0.2795	0.4148	0.2056	0.3614	0.235	0.09	0.457	56.75	0.609	0.528	276	283	-0.163251	0.084806
Unigene841_Sample_0110468	0.00558	-0.10801	-0.04068	0.10588	3906	55.76	42.32	49.04	55.61	0.3366	0.3573	0.2351	0.3369	0.265	0.059	0.455	56.3	0.54	0.512	1257	1302	-0.401767	0.085253
Unigene923_Sample_0110468	-0.01004	-0.02555	-0.09954	0.04154	765	63.53	43.14	53.335	48.63	0.3659	0.3171	0.2843	0.267	0.225	0.028	0.429	59.19	0.47	0.518	247	255	-0.347843	0.090196
Unigene928_Sample_0110468	-0.11591	0.06254	-0.1804	0.02724	624	50.96	52.4	51.68	56.73	0.3294	0.4235	0.2282	0.2837	0.275	0.165	0.53	52.63	0.554	0.534	202	208	-0.710096	0.076923
Unigene850_Sample_0110468	-0.04321	-0.0513	0.03881	0.04606	624	57.21	37.98	47.595	56.25	0.2695	0.3593	0.2893	0.3356	0.188	0.016	0.423	57.45	0.547	0.505	201	208	-0.026923	0.076923
Unigene821_Sample_0110468	0.15388	-0.11324	-0.27529	-0.03593	825	61.09	44.73	52.91	53.09	0.3727	0.3409	0.2207	0.3188	0.254	0.093	0.485	60.28	0.522	0.53	270	275	-1.11964	0.018182
Unigene806_Sample_0110468	0.03779	0.16455	-0.07893	0.05136	468	62.82	41.67	52.245	42.95	0.4063	0.2734	0.3109	0.2301	0.21	-0.011	0.393	61	0.407	0.491	150	156	-0.051923	0.083333
Unigene917_Sample_0110468	-0.18973	-0.0974	-0.0241	-0.10071	765	58.04	43.53	50.785	58.04	0.3257	0.4404	0.1946	0.2472	0.234	0.097	0.466	49.73	0.567	0.532	247	255	-0.443922	0.113725
Unigene898_Sample_0110468	-0.23854	-0.15453	0.10541	-0.03065	768	54.69	41.02	47.855	63.28	0.2804	0.4393	0.1868	0.3452	0.253	0.179	0.516	53.09	0.618	0.53	246	256	-0.138281	0.109375
Unigene849_Sample_0110468	-0.04321	-0.0513	0.03881	0.04606	624	57.21	37.98	47.595	56.25	0.2695	0.3593	0.2893	0.3356	0.188	0.016	0.423	57.45	0.547	0.505	201	208	-0.026923	0.076923
Unigene901_Sample_0110468	-0.04252	-0.0392	-0.0928	0.02835	528	56.82	45.45	51.135	60.23	0.2789	0.3673	0.2101	0.3622	0.209	0.15	0.488	58.8	0.588	0.542	170	176	-0.365909	0.079545
Unigene887_Sample_0110468	-0.18904	-0.00445	-0.17298	-0.16112	1191	58.19	52.39	55.29	52.14	0.3603	0.3017	0.19	0.2913	0.204	0.096	0.466	59.57	0.51	0.542	388	397	0.104786	0.047859
Unigene858_Sample_0110468	-0.11926	0.00745	0.04842	0.12126	1668	60.07	39.39	49.73	51.62	0.3953	0.3594	0.202	0.2764	0.259	0.114	0.477	55.3	0.503	0.504	541	556	-0.145324	0.086331
Unigene891_Sample_0110468	-0.09347	-0.01003	-0.01869	0.06309	2538	56.15	42.43	49.29	54.96	0.329	0.3664	0.2533	0.2979	0.211	0.009	0.425	58.76	0.528	0.512	807	846	-0.462175	0.114657
Unigene833_Sample_0110468	-0.24224	-0.27677	-0.04527	0.07319	723	58.92	43.98	51.45	65.56	0.2487	0.4772	0.178	0.3121	0.298	0.199	0.541	49.8	0.641	0.562	231	241	-0.051452	0.06639
Unigene1028_Sample_011046	-0.0921	-0.1555	0.03504	0.00954	459	62.75	41.83	52.29	56.86	0.3016	0.3492	0.2353	0.3396	0.207	0.08	0.452	60.07	0.548	0.538	146	153	-0.209804	0.065359
Unigene973_Sample_0110468	-0.04355	-0.13227	0.02948	0.09573	2406	57.86	38.4	48.13	57.98	0.3158	0.3923	0.2301	0.3381	0.246	0.081	0.463	56.68	0.564	0.514	773	802	-0.365711	0.083541
Unigene1032_Sample_011046	-0.21892	-0.06131	-0.26004	-0.07492	1392	62.5	52.37	57.435	55.39	0.3375	0.3772	0.1909	0.2657	0.232	0.088	0.462	57.85	0.542	0.568	452	464	-0.185345	0.051724
Unigene949_Sample_0110468	0.32908	-0.01157	-0.13869	-0.08482	1173	63.68	37.34	50.51	43.48	0.3599	0.2388	0.3567	0.3215	0.218	-0.064	0.382	59.69	0.433	0.482	390	391	-0.691049	0.028133
Unigene1037_Sample_011046	-0.29891	-0.17539	-0.23721	0.29432	579	59.07	56.99	58.03	63.73	0.2911	0.4241	0.1702	0.3212	0.24	0.09	0.503	52.54	0.613	0.599	181	193	-0.687565	0.139896
Unigene1008_Sample_011046	0.04521	-0.24077	-0.03167	0.15289	678	47.79	40.71	44.25	69.03	0.2682	0.2737	0.1272	0.6049	0.193	-0.047	0.401	42.35	0.677	0.525	217	226	-0.174779	0.097345
Unigene953_Sample_0110468	0.00423	-0.30725	-0.23458	-0.04474	594	63.13	52.02	57.575	56.57	0.3019	0.3333	0.239	0.3462	0.239	-0.088	0.399	54.74	0.554	0.572	193	198	-0.534848	0.025253
Unigene1070_Sample_011046	0.10283	-0.00445	0.09235	-0.11018	1287	53.38	37.76	45.57	49.42	0.3612	0.2776	0.2927	0.3289	0.213	0.009	0.416	58.18	0.469	0.469	409	429	-0.127972	0.086247
Unigene1012_Sample_011046	0.10176	0.05535	-0.14058	-0.18075	978	50.92	45.09	48.005	47.24	0.3202	0.3004	0.3527	0.2887	0.191	-0.071	0.382	60.25	0.457	0.478	317	326	-0.652761	0.070552
Unigene958_Sample_0110468	0.26538	-0.22451	0.03283	0.18334	1092	62.64	36.81	49.725	55.22	0.3485	0.3485	0.2474	0.363	0.242	0.031	0.439	58.21	0.538	0.516	353	364	-0.832143	0.063187
Unigene991_Sample_0110468	0.08992	0.12775	-0.04108	-0.01821	1626	53.51	43.17	48.34	44.1	0.3219	0.2694	0.3971	0.2493	0.194	-0.033	0.397	57.16	0.413	0.469	516	542	-0.302583	0.070111
Unigene1050_Sample_011046	-0.10727	-0.02114	-0.34495	-0.05481	768	59.38	49.61	54.495	53.91	0.3538	0.4009	0.215	0.2487	0.245	0.085	0.466	51.08	0.53	0.543	251	256	-0.750391	0.058594
Unigene996_Sample_0110468	0.07606	0.18412	0.03283	-0.03525	714	52.94	42.02	47.48	43.7	0.445	0.24	0.2663	0.3038	0.212	-0.063	0.374	56.69	0.417	0.463	230	237	-0.236287	0.088608
Unigene1021_Sample_011046	-0.22256	-0.09574	0.03655	-0.23904	567	61.38	44.97	53.175	56.08	0.3434	0.4096	0.1769	0.2429	0.215	0.1	0.454	55.39	0.551	0.541	185	189	0.012698	0.095238
Unigene1026_Sample_011046	0.04016	-0.18065	-0.26718	-0.15853	681	64.76	47.58	56.17	51.1	0.3882	0.2706	0.2296	0.3422	0.263	0.081	0.48	57.19	0.498	0.545	221	227	-0.500881	0.039648
Unigene976_Sample_0110468	-0.06539	-0.04961	-0.08462	-0.09341	459	57.52	42.48	50	53.59	0.3415	0.3659	0.2358	0.2712	0.214	0.031	0.426	53.94	0.52	0.512	148	153	-0.238562	0.058824
Unigene1001_Sample_011046	0.21106	-0.05484	0.13483	0.06798	1200	54.75	30.5	42.625	51.5	0.3649	0.3007	0.2976	0.3582	0.227	-0.065	0.377	61	0.488	0.456	379	400	-0.3895	0.1
Unigene947_Sample_0110468	-0.02526	-0.17926	-0.17351	-0.0424	756	62.7	45.24	53.97	55.95	0.3713	0.3416	0.1765	0.3282	0.235	0.035	0.43	55.32	0.545	0.546	244	252	-0.422222	0.055556
Unigene1064_Sample_011046	-0.17365	-0.09451	-0.01035	-0.22402	1665	60.54	44.32	52.43	55.5	0.3312	0.3608	0.2032	0.2816	0.231	0.118	0.465	53.38	0.539	0.535	536	555	0.214775	0.061261
Unigene1035_Sample_011046	-0.31037	-0.06813	-0.17389	-0.05987	873	60.48	49.83	55.155	59.45	0.2992	0.4213	0.1935	0.2701	0.239	0.07	0.457	52.11	0.582	0.566	282	291	-0.058076	0.068729
Unigene980_Sample_0110468	-0.02074	0.02058	0.14789	-0.12575	678	53.98	34.51	44.245	50.88	0.306	0.4262	0.3459	0.2067	0.262	0.132	0.495	58.63	0.495	0.465	220	226	-0.45531	0.097345
Unigene1006_Sample_011046	0.02797	-0.25217	-0.0363	0.17617	678	49.12	41.15	45.135	68.58	0.2682	0.2737	0.1314	0.5976	0.195	-0.05	0.399	41.41	0.674	0.529	218	226	-0.202655	0.097345
Unigene951_Sample_0110468	-0.0712	-0.02528	-0.00789	0.20194	1602	56.93	41.39	49.16	55.24	0.3435	0.3621	0.244	0.32	0.263	0.129	0.492	55.62	0.528	0.512	506	534	-0.431086	0.108614
Unigene1069_Sample_011046	0.05948	-0.07967	0.03872	-0.02503	918	55.56	36.93	46.245	54.9	0.3264	0.3347	0.2408	0.354	0.224	0.019	0.425	59.37	0.538	0.491	299	306	-0.16732	0.071895
Unigene1010_Sample_011046	0.07873	0.19719	0.05251	-0.03508	873	47.42	38.49	42.955	42.27	0.3617	0.2936	0.3934	0.2073	0.216	-0.041	0.39	56.46	0.394	0.427	277	291	-0.143986	0.103093
Unigene956_Sample_0110468	0.1962	0.07956	0.06117	0.06464	1467	54.81	36.2	45.505	45.4	0.4193	0.2865	0.2953	0.3	0.235	0.035	0.447	58.35	0.443	0.455	479	489	-0.564213	0.0818
Unigene1044_Sample_011046	0.0512	-0.28935	-0.05678	0.11574	1041	60.52	42.65	51.585	60.81	0.2727	0.4394	0.2184	0.326	0.243	0.017	0.437	52.59	0.601	0.547	341	347	-0.472046	0.025937
Unigene960_Sample_0110468	-0.26545	-0.16267	-0.04344	-0.06187	861	65.16	52.61	58.885	58.54	0.3	0.432	0.2028	0.2559	0.239	0.155	0.502	56.98	0.577	0.588	281	287	-0.326481	0.069686
Unigene994_Sample_0110468	-0.11966	-0.15771	-0.03846	-0.22353	783	60.92	49.43	55.175	54.02	0.3202	0.3596	0.2186	0.2696	0.235	0.025	0.428	58.52	0.533	0.548	257	261	-0.004598	0.05364
Unigene965_Sample_0110468	-0.29111	-0.18853	0.1714	-0.08967	600	60.5	43	51.75	64.5	0.2486	0.4463	0.1837	0.3333	0.236	0.136	0.477	42.96	0.636	0.56	195	200	-0.055	0.145
Unigene1029_Sample_011046	-0.17114	0.13097	0.11024	-0.16533	714	52.1	38.24	45.17	49.58	0.3578	0.3676	0.264	0.2188	0.228	0.018	0.413	59.67	0.478	0.466	230	238	0.52647	0.109244
Unigene974_Sample_0110468	0.01796	-0.09345	-0.20656	-0.08402	450	66	47.33	56.665	51.33	0.3065	0.2903	0.2734	0.3008	0.167	-0.006	0.384	58.63	0.5	0.549	146	150	-0.256	0.013333
Unigene945_Sample_0110468	0.01159	0.14363	-0.15819	0.04381	2229	57.74	46.16	51.95	43.07	0.3918	0.2705	0.3156	0.2329	0.221	0.039	0.429	54.97	0.408	0.49	714	743	-0.357335	0.080754
Unigene1033_Sample_011046	-0.20556	-0.0131	-0.16088	-0.08342	1656	62.5	49.09	55.795	53.8	0.3368	0.3577	0.2181	0.2574	0.198	0.082	0.448	54.18	0.52	0.551	531	552	-0.265942	0.074275
Unigene979_Sample_0110468	-0.17009	-0.22703	-0.06828	-0.03906	3645	65.68	44.94	55.31	59.59	0.3053	0.3768	0.1836	0.3363	0.254	0.105	0.47	53.59	0.586	0.567	1187	1215	-0.096461	0.047737
Unigene983_Sample_0110468	-0.02191	-0.02645	0.03019	-0.1085	1107	53.93	41.19	47.56	52.03	0.3465	0.3696	0.2544	0.2605	0.223	0.034	0.431	58.61	0.504	0.491	357	369	-0.293496	0.078591
Unigene1009_Sample_011046	-0.14207	-0.08681	0.21926	-0.04395	1458	51.23	35.39	43.31	61.11	0.2843	0.4364	0.2155	0.3312	0.233	0.125	0.477	54.54	0.598	0.492	470	486	-0.010083	0.102881
Unigene1042_Sample_011046	0.05266	0.04581	-0.01453	-0.17056	600	65	39.5	52.25	45.5	0.3841	0.25	0.2949	0.2941	0.2	-0.044	0.379	60.37	0.441	0.5	195	200	0.0755	0.045
Unigene988_Sample_0110468	-0.14915	-0.06551	-0.07435	0.0903	906	57.28	40.07	48.675	57.28	0.2797	0.4025	0.2658	0.307	0.234	0.051	0.441	56.09	0.555	0.515	290	302	-0.07351	0.066225
Unigene1013_Sample_011046	0.00832	0.02998	0.07579	-0.17856	1293	57.08	39.21	48.145	47.33	0.3791	0.2995	0.2595	0.2857	0.206	-0.027	0.38	58.86	0.467	0.479	426	431	0.132251	0.037123
Unigene959_Sample_0110468	0.02697	0.08421	-0.05764	-0.05904	507	50.3	44.97	47.635	49.7	0.2826	0.3551	0.371	0.2437	0.214	0.01	0.436	61	0.479	0.483	163	169	-0.521894	0.065089
Unigene1076_Sample_011046	-0.076	0.16996	0.00212	-0.10741	915	56.39	42.95	49.67	45.25	0.444	0.3243	0.2291	0.215	0.22	0.046	0.428	54.86	0.438	0.482	297	305	-0.070492	0.091803
Unigene992_Sample_0110468	-0.17266	-0.18919	0.04752	0.14307	645	54.42	40	47.21	64.19	0.2416	0.4326	0.2036	0.3506	0.243	0.102	0.471	54.21	0.63	0.529	208	215	-0.063256	0.111628
Unigene1051_Sample_011046	0.02658	0.05273	-0.1599	0.12558	1509	60.04	43.54	51.79	45.92	0.4296	0.2601	0.2421	0.3111	0.229	0.047	0.442	56.19	0.448	0.498	493	503	-0.629622	0.079523
Unigene968_Sample_0110468	-0.04442	-0.19828	-0.00943	0.03867	936	55.13	39.74	47.435	63.14	0.25	0.4208	0.235	0.371	0.235	0.049	0.446	57.39	0.614	0.527	298	312	-0.441987	0.086538
Unigene939_Sample_0110468	0.11268	-0.07955	-0.01445	0.08312	2511	59.86	36.8	48.33	51.02	0.3567	0.2774	0.2655	0.3604	0.219	0	0.409	57.63	0.496	0.492	814	837	-0.315173	0.051374
Unigene972_Sample_0110468	-0.11696	-0.13629	0.12579	-0.10258	885	55.59	39.66	47.625	59.66	0.2863	0.3974	0.2453	0.3137	0.21	-0.007	0.406	54.63	0.569	0.516	276	295	-0.145424	0.128814
Unigene943_Sample_0110468	-0.04876	0.02377	-0.2554	-0.2374	636	54.72	56.13	55.425	45.75	0.3459	0.3135	0.2898	0.2083	0.267	0.117	0.49	57.36	0.447	0.522	208	212	-0.133962	0.04717
Unigene1060_Sample_011046	-0.19315	-0.07777	-0.05144	-0.04805	795	53.96	45.28	49.62	60.38	0.2655	0.3894	0.2206	0.3368	0.253	0.084	0.463	56.56	0.591	0.532	257	265	0.110943	0.086792
Unigene1031_Sample_011046	-0.34501	0.07582	-0.29786	-0.09576	624	66.83	52.88	59.855	52.4	0.3495	0.371	0.2048	0.2323	0.223	0.117	0.461	56.44	0.515	0.574	204	208	0.034615	0.072115
Unigene977_Sample_0110468	0.11585	-0.09639	-0.31531	-0.02913	705	60	46.81	53.405	54.47	0.3627	0.342	0.2022	0.3315	0.256	0.13	0.504	61	0.539	0.538	232	235	-1.1017	0.017021
Unigene1002_Sample_011046	0.08648	0.02172	0.13022	0.03707	780	50.38	35.38	42.88	54.62	0.3544	0.3738	0.232	0.3353	0.187	0.02	0.421	58.44	0.532	0.468	252	260	-0.371538	0.080769
Unigene948_Sample_0110468	0.23752	0.13224	0.10885	0.05374	1557	54.72	33.53	44.125	43.35	0.3618	0.2965	0.3797	0.2665	0.201	-0.034	0.399	60.38	0.422	0.439	509	519	-0.403468	0.078998
Unigene1036_Sample_011046	-0.30096	0.02393	-0.20825	0.06132	984	54.27	53.35	53.81	55.18	0.3263	0.4105	0.2269	0.2568	0.279	0.113	0.489	50.76	0.542	0.543	321	328	-0.291768	0.073171
Unigene952_Sample_0110468	-0.02675	0.07386	-0.03484	0.09559	999	57.96	41.14	49.55	48.35	0.4228	0.3346	0.2253	0.2564	0.261	0.097	0.471	58.73	0.467	0.491	323	333	-0.167267	0.093093
Unigene986_Sample_0110468	0.32867	-0.28344	0.13275	-0.00016	2463	54.32	33.62	43.97	57.49	0.2865	0.3125	0.2805	0.4246	0.208	-0.05	0.394	56.02	0.559	0.485	791	821	-0.739099	0.038977
Unigene1011_Sample_011046	-0.03132	0.1551	-0.03212	0.04076	681	56.83	43.61	50.22	43.61	0.4054	0.2811	0.3193	0.2372	0.212	-0.033	0.401	60.3	0.41	0.48	217	227	-0.256388	0.110132
Unigene957_Sample_0110468	-0.19255	-0.2174	-0.03772	-0.28234	633	61.14	51.66	56.4	56.87	0.2995	0.3797	0.1934	0.2674	0.251	0.17	0.5	49.73	0.563	0.566	208	211	0.250711	0.047393
Unigene1045_Sample_011046	-0.13425	-0.09766	-0.10829	-0.12796	1602	58.24	43.45	50.845	56.18	0.3281	0.3507	0.2114	0.3317	0.238	0.008	0.415	52.73	0.551	0.526	521	534	-0.094757	0.069288
Unigene990_Sample_0110468	0.01175	-0.03997	0.18461	0.21457	615	55.12	31.22	43.17	55.12	0.3497	0.3252	0.2381	0.4186	0.205	-0.082	0.367	61	0.538	0.472	199	205	-0.127317	0.087805
Unigene1016_Sample_011046	-0.28737	-0.1712	0.06302	0.09844	621	60.87	41.06	50.965	65.22	0.2874	0.408	0.1517	0.3714	0.244	0.103	0.467	54.46	0.631	0.557	195	207	0.058937	0.135266
Unigene961_Sample_0110468	0.10687	0.08684	0.04438	-0.04471	603	46.77	44.28	45.525	49.25	0.3161	0.3548	0.3655	0.2815	0.219	0.051	0.462	59.2	0.477	0.468	195	201	-0.658706	0.059701
Unigene966_Sample_0110468	-0.23692	0.06575	0.11207	-0.01706	1401	55.03	39.61	47.32	53.96	0.3434	0.3838	0.2135	0.2431	0.218	0.079	0.444	57.6	0.518	0.495	446	467	0.734475	0.107066
Unigene1025_Sample_011046	0.0426	0.04259	0.09314	0.09914	2406	53.99	36.53	45.26	49.88	0.419	0.3397	0.2327	0.2873	0.251	0.079	0.462	55.52	0.477	0.468	768	802	-0.263092	0.091022
Unigene970_Sample_0110468	-0.09827	-0.09563	-0.08302	0.04436	1497	56.51	43.09	49.8	57.31	0.3075	0.3425	0.2446	0.3459	0.215	0.053	0.443	56.33	0.546	0.523	469	499	-0.433066	0.074148
Unigene941_Sample_0110468	-0.10594	-0.03843	0.0463	-0.03643	768	54.3	42.58	48.44	57.42	0.2925	0.3632	0.2327	0.3315	0.214	0.05	0.437	60.54	0.559	0.514	247	256	0.129297	0.089844
Unigene950_Sample_0110468	-0.03471	-0.25175	0.15573	-0.0492	960	63.75	31.88	47.815	61.88	0.232	0.428	0.253	0.3432	0.232	0.114	0.461	57.84	0.606	0.525	310	320	-0.051562	0.05625
Unigene1068_Sample_011046	-0.04532	-0.14709	0.07019	-0.05664	1842	63.19	40.55	51.87	54.56	0.3519	0.3885	0.2013	0.276	0.217	0.045	0.428	53.93	0.537	0.528	603	614	-0.167915	0.061889
Unigene1039_Sample_011046	0.1159	-0.09698	0.04281	0.00473	969	61.92	37.15	49.535	48.92	0.3705	0.3227	0.3025	0.2902	0.222	-0.046	0.392	56.46	0.469	0.493	311	323	-0.490093	0.043344
Unigene984_Sample_0110468	-0.16644	0.16026	-0.00543	-0.04919	1809	54.06	42.12	48.09	48.76	0.3498	0.3498	0.2796	0.2285	0.205	0.041	0.427	59.12	0.473	0.483	586	603	0.083748	0.102819
Unigene1072_Sample_011046	-0.05672	0.04618	-0.19428	0.18593	1260	56.43	45.95	51.19	54.29	0.3047	0.3698	0.2937	0.3199	0.253	0.062	0.449	58.92	0.534	0.522	412	420	-0.863095	0.1
Unigene1014_Sample_011046	-0.17087	-0.05226	0.03904	0.08547	1116	52.96	40.05	46.505	59.41	0.283	0.3955	0.2308	0.336	0.236	0.062	0.45	59.7	0.578	0.508	358	372	-0.132527	0.115591
Unigene993_Sample_0110468	0.37538	-0.35289	-0.18407	-0.07435	1068	68.54	47.47	58.005	52.81	0.2816	0.2857	0.3065	0.3622	0.237	0.051	0.459	60.04	0.521	0.563	351	356	-1.02388	0.014045
Unigene1019_Sample_011046	0.15872	-0.1675	-0.15475	0.04687	1281	61.59	44.5	53.045	52.69	0.4151	0.3113	0.1972	0.3323	0.235	0.057	0.454	56.29	0.51	0.529	412	427	-0.858314	0.046838
Unigene1052_Sample_011046	0.02658	0.05273	-0.1599	0.12558	1509	60.04	43.54	51.79	45.92	0.4296	0.2601	0.2421	0.3111	0.229	0.047	0.442	56.19	0.448	0.498	493	503	-0.629622	0.079523
Unigene998_Sample_0110468	0.06913	-0.01746	0.01767	0.05303	1869	57.95	39.65	48.8	52.49	0.3186	0.3246	0.2959	0.3294	0.206	0.017	0.417	61	0.506	0.5	599	623	-0.523114	0.094703
Unigene1057_Sample_011046	-0.23933	-0.02567	-0.16619	0.0382	1392	55.17	49.57	52.37	57.97	0.3052	0.4119	0.2143	0.2739	0.218	0.013	0.432	54.69	0.564	0.542	447	464	-0.418319	0.084052
Unigene1090_Sample_011046	-0.03923	-0.14617	-0.10995	-0.23437	1452	58.68	46.9	52.79	57.02	0.3123	0.3728	0.2111	0.3026	0.215	0.095	0.469	57.44	0.558	0.542	471	484	-0.330785	0.03719
Unigene1114_Sample_011046	-0.04225	-0.07227	0.16163	0.23452	840	53.21	33.57	43.39	60.36	0.2844	0.3945	0.2487	0.382	0.238	0.099	0.472	59.12	0.581	0.49	265	280	-0.065	0.110714
Unigene1095_Sample_011046	-0.10503	-0.00093	0.03147	0.09169	561	49.73	43.85	46.79	57.22	0.26	0.4067	0.3254	0.2832	0.231	0.068	0.468	58.51	0.538	0.503	173	187	-0.549198	0.13369
Unigene1128_Sample_011046	0.1192	0.23337	-0.09001	-0.1373	1047	51.86	40.97	46.415	39.26	0.4571	0.2357	0.3206	0.2429	0.25	0.051	0.453	53.86	0.373	0.44	338	349	-0.433811	0.08596
Unigene1132_Sample_011046	-0.04307	0.02394	0.1043	0.09579	1485	49.09	37.78	43.435	53.13	0.3495	0.3571	0.2738	0.3038	0.241	0.054	0.449	57.41	0.504	0.467	468	495	-0.224848	0.133333
Unigene1108_Sample_011046	0.01827	0.07752	-0.04869	-0.16405	471	53.5	46.5	50	45.22	0.3923	0.2462	0.2869	0.2719	0.188	0.079	0.45	60.97	0.423	0.484	149	157	-0.132484	0.044586
Unigene1093_Sample_011046	-0.14506	-0.06164	0.10602	0.04543	459	53.59	39.22	46.405	61.44	0.2542	0.4661	0.2736	0.31	0.224	0.048	0.441	61	0.593	0.514	145	153	-0.347059	0.117647
Unigene1098_Sample_011046	0.04789	0.13933	-0.03355	-0.11521	753	56.57	39.04	47.805	46.22	0.415	0.275	0.2811	0.3046	0.196	-0.05	0.383	60.8	0.444	0.473	243	251	-0.270916	0.079681
Unigene1126_Sample_011046	0.06651	0.13806	0.12187	0.02532	1023	50.44	38.42	44.43	46.33	0.3838	0.2878	0.3251	0.2986	0.203	-0.036	0.398	61	0.44	0.451	327	341	-0.300587	0.117302
Unigene1078_Sample_011046	0.03321	0.02331	0.03047	0.02267	1482	55.26	41.5	48.38	50	0.397	0.3317	0.2572	0.3056	0.234	-0.013	0.416	58.02	0.483	0.489	478	494	-0.451215	0.082996
Unigene1130_Sample_011046	0.02856	-0.33499	0.03792	-0.06113	681	60.35	35.24	47.795	65.2	0.2335	0.3533	0.2273	0.4535	0.277	0.139	0.491	50.42	0.634	0.536	216	227	-0.274009	0.066079
Unigene1082_Sample_011046	0.21191	0.0188	0.08688	-0.01986	864	55.21	32.29	43.75	46.18	0.4018	0.3151	0.2939	0.2705	0.25	0.104	0.475	60.22	0.446	0.446	280	288	-0.223264	0.034722
Unigene1135_Sample_011046	-0.1755	-0.11498	-0.17554	-0.16514	1113	59.03	48.25	53.64	59.03	0.2834	0.3694	0.215	0.3251	0.22	0.053	0.439	55.48	0.578	0.554	360	371	-0.172237	0.078167
Unigene1106_Sample_011046	-0.23832	-0.03089	-0.22535	-0.04195	477	57.23	52.83	55.03	56.6	0.3696	0.3841	0.1525	0.2544	0.236	0.084	0.477	58.43	0.543	0.556	151	159	-0.365409	0.100629
Unigene1110_Sample_011046	-0.27513	-0.0765	0.10569	-0.0742	1335	52.13	41.57	46.85	60.9	0.2566	0.418	0.2285	0.3072	0.227	0.06	0.437	52.06	0.592	0.515	426	445	0.400449	0.121348
Unigene1115_Sample_011046	-0.09803	-0.12107	0.00596	-0.13873	921	55.7	42.02	48.86	58.31	0.3028	0.4303	0.2241	0.2719	0.231	0.107	0.475	52.76	0.566	0.52	295	307	-0.357655	0.094463
Unigene1096_Sample_011046	-0.3513	-0.00582	0.19507	-0.09694	1365	54.95	41.1	48.025	57.36	0.3017	0.4185	0.1983	0.2492	0.22	0.121	0.462	56.14	0.563	0.511	444	455	0.812528	0.101099
Unigene1129_Sample_011046	-0.26562	0.12862	-0.03783	-0.14173	588	44.39	45.92	45.155	58.16	0.3036	0.3988	0.2296	0.2984	0.268	0.148	0.5	57.04	0.559	0.495	186	196	0.127041	0.091837
Unigene1080_Sample_011046	-0.18076	-0.15098	0.03341	0.01096	1107	58.54	41.19	49.865	62.6	0.2483	0.4362	0.2379	0.3216	0.234	0.067	0.454	52.64	0.606	0.541	350	369	-0.204607	0.102981
Unigene1133_Sample_011046	-0.14582	-0.08348	-0.01695	0.05058	573	54.97	39.79	47.38	57.07	0.3176	0.4257	0.2632	0.28	0.289	0.132	0.5	56	0.544	0.506	180	191	-0.375393	0.104712
Unigene1104_Sample_011046	-0.18674	0.00614	-0.44863	-0.39507	465	55.48	57.42	56.45	53.55	0.3864	0.3939	0.1628	0.2047	0.341	0.213	0.56	44.32	0.52	0.555	150	155	-0.269032	0.045161
Unigene1085_Sample_011046	-0.35542	0.04405	0.26934	-0.04027	654	50.92	39.45	45.185	60.55	0.2684	0.4526	0.216	0.2534	0.191	0.062	0.435	55.85	0.589	0.503	209	218	0.877981	0.133028
Unigene1109_Sample_011046	-0.26043	-0.19239	0.06254	-0.01526	1143	61.68	43.04	52.36	62.99	0.2585	0.4523	0.2	0.2943	0.203	0.076	0.445	53.11	0.615	0.559	366	381	-0.114961	0.094488
Unigene1094_Sample_011046	0.04231	0.16033	-0.00552	-0.02211	1281	56.67	41.22	48.945	43.09	0.4126	0.2693	0.3046	0.2525	0.209	-0.078	0.368	58.24	0.412	0.47	413	427	-0.01452	0.100703
Unigene1118_Sample_011046	0.07964	-0.00088	0.1607	-0.07568	1770	51.69	35.59	43.64	51.19	0.3827	0.351	0.2373	0.3005	0.208	0.023	0.424	55.71	0.5	0.462	576	590	-0.296102	0.091525
Unigene1122_Sample_011046	-0.05891	-0.05559	-0.00503	-0.01183	3366	55.17	43.58	49.375	54.55	0.3197	0.3564	0.253	0.3106	0.219	0.078	0.457	57.97	0.528	0.511	1081	1122	-0.301961	0.080214
Unigene1127_Sample_011046	-0.14016	0.00476	-0.07013	-0.12291	792	59.09	47.73	53.41	53.41	0.3274	0.2915	0.2475	0.3194	0.222	0.006	0.398	59.71	0.506	0.534	249	264	0.155682	0.098485
Unigene1079_Sample_011046	0.47172	-0.28892	0.0451	-0.09699	1926	61.68	35.36	48.52	51.56	0.3514	0.2736	0.2967	0.3805	0.231	-0.028	0.412	58.98	0.503	0.495	626	642	-0.839408	0.020249
Unigene1102_Sample_011046	0.03413	-0.15219	-0.16767	-0.0092	624	59.13	48.56	53.845	55.77	0.3212	0.3515	0.2349	0.293	0.216	0.125	0.49	53	0.531	0.545	196	208	-0.639904	0.048077
Unigene1083_Sample_011046	-0.39838	-0.03895	-0.05409	-0.14763	468	58.97	48.08	53.525	59.62	0.2837	0.4468	0.1917	0.2212	0.217	0.114	0.457	57.17	0.583	0.556	151	156	0.374359	0.076923
Unigene1107_Sample_011046	0.01827	0.07752	-0.04869	-0.16405	471	53.5	46.5	50	45.22	0.3923	0.2462	0.2869	0.2719	0.188	0.079	0.45	60.97	0.423	0.484	149	157	-0.132484	0.044586
Unigene1088_Sample_011046	0.1281	-0.14874	-0.36707	-0.01503	717	59.83	51.05	55.44	52.3	0.3652	0.3427	0.2379	0.2759	0.205	-0.051	0.394	59.78	0.506	0.544	231	239	-0.888285	0.033473
Unigene1111_Sample_011046	-0.19133	-0.02133	0.08447	-0.06009	846	61.35	43.26	52.305	54.26	0.3808	0.3473	0.1949	0.3263	0.222	-0.056	0.38	57.59	0.529	0.53	274	282	-0.102482	0.131206
Unigene1092_Sample_011046	-0.07692	-0.17477	-0.12709	-0.08904	915	63.28	52.79	58.035	55.08	0.3295	0.364	0.2143	0.287	0.248	0.11	0.487	57.85	0.54	0.57	298	305	-0.474754	0.091803
Unigene1100_Sample_011046	-0.21048	-0.08965	0.00194	-0.03127	1029	56.56	44.02	50.29	59.18	0.2911	0.4178	0.206	0.284	0.204	0.113	0.471	57.04	0.58	0.533	333	343	-0.061225	0.09621
Unigene1134_Sample_011046	-0.17463	-0.24894	-0.09729	0.15524	1800	54.67	43.33	49	69.17	0.2535	0.3034	0.1237	0.5434	0.241	0.079	0.456	46.3	0.682	0.557	581	600	0.124333	0.101667
Unigene1086_Sample_011046	-0.02852	0.10502	0.08112	-0.04019	1482	51.21	39.47	45.34	50.4	0.3675	0.3375	0.2642	0.2799	0.212	0.02	0.422	58.19	0.485	0.47	476	494	-0.040081	0.111336
Unigene1168_Sample_011046	-0.0803	0.19806	-0.01315	-0.1158	1641	51.92	42.96	47.44	46.98	0.3786	0.3195	0.2847	0.2292	0.199	0.016	0.418	59.47	0.447	0.473	524	547	0.034735	0.113346
Unigene1172_Sample_011046	0.26925	0.22639	0.01988	-0.15188	732	46.31	38.52	42.415	40.98	0.4202	0.2234	0.3514	0.3136	0.166	-0.147	0.339	56.68	0.397	0.419	239	244	-0.577869	0.065574
Unigene1143_Sample_011046	-0.04915	-0.0348	-0.0196	-0.10939	1140	57.37	44.47	50.92	53.95	0.3344	0.341	0.2517	0.2935	0.217	0.043	0.433	60.27	0.514	0.519	360	380	-0.113947	0.089474
Unigene1177_Sample_011046	0.4633	-0.18773	0.12176	-0.20272	759	59.29	31.23	45.26	49.01	0.3023	0.2442	0.372	0.3762	0.18	-0.088	0.368	61	0.478	0.465	247	253	-0.81581	0.027668
Unigene1181_Sample_011046	-0.07342	0.08473	-0.05163	-0.03273	1260	56.43	42.14	49.285	49.29	0.3782	0.3524	0.2492	0.2409	0.233	0.093	0.462	56.17	0.479	0.493	409	420	-0.235476	0.088095
Unigene1161_Sample_011046	-0.0887	-0.11131	0.17691	0.02947	1101	49.86	36.51	43.185	61.04	0.3196	0.4399	0.1908	0.3444	0.229	0.083	0.463	55.77	0.596	0.491	354	367	-0.343869	0.114441
Unigene1137_Sample_011046	0.42135	-0.24637	0.03839	-0.03121	1746	59.28	34.88	47.08	51.2	0.3634	0.2581	0.3002	0.3911	0.223	0.002	0.428	53.16	0.496	0.485	563	582	-1.02045	0.042955
Unigene1141_Sample_011046	0.12007	0.01351	-0.02027	0.21903	1956	55.52	35.43	45.475	46.78	0.4591	0.3234	0.2299	0.2792	0.302	0.113	0.489	51.92	0.456	0.459	638	652	-0.421626	0.064417
Unigene1175_Sample_011046	-0.20325	-0.05895	-0.18221	0.02846	759	63.24	55.34	59.29	52.57	0.3422	0.3422	0.2009	0.2613	0.209	0.07	0.446	61	0.518	0.57	249	253	0.096442	0.039526
Unigene1184_Sample_011046	-0.03223	0.15962	-0.03343	-0.00966	1215	51.85	43.7	47.775	44.69	0.4077	0.3036	0.3021	0.221	0.238	0.011	0.429	56.01	0.418	0.467	385	405	-0.323951	0.123457
Unigene1155_Sample_011046	0.20904	-0.27894	-0.15544	-0.11276	1773	61.08	42.64	51.86	55.5	0.3688	0.3073	0.2144	0.386	0.264	0.046	0.449	54.98	0.547	0.531	581	591	-0.919289	0.032149
Unigene1189_Sample_011046	-0.02997	0.09332	0.1386	0.01311	795	51.32	39.62	45.47	52.45	0.3206	0.3493	0.3155	0.2832	0.198	-0.028	0.395	60.88	0.492	0.478	248	265	-0.090566	0.113208
Unigene1193_Sample_011046	-0.18863	-0.22905	-0.23321	-0.26573	576	57.81	53.13	55.47	59.9	0.2831	0.4337	0.1935	0.2685	0.275	0.18	0.529	48.64	0.593	0.569	189	192	-0.459375	0.057292
Unigene1169_Sample_011046	0.13516	0.01697	-0.05143	-0.07569	3612	56.89	42.44	49.665	46.35	0.4203	0.2998	0.2552	0.2666	0.228	0.046	0.439	55.09	0.449	0.486	1173	1204	-0.414203	0.053987
Unigene1173_Sample_011046	-0.10519	0.05589	0.02365	0.00747	822	54.01	41.97	47.99	53.65	0.3405	0.3319	0.2319	0.3211	0.222	0.031	0.426	57.95	0.521	0.499	265	274	0.089051	0.072993
Unigene1178_Sample_011046	-0.15115	-0.20345	-0.02539	-0.03588	621	63.77	44.93	54.35	59.9	0.2749	0.4152	0.2182	0.3007	0.208	0.098	0.465	53.8	0.585	0.562	200	207	-0.074396	0.077295
Unigene1149_Sample_011046	0.12384	0.15022	-0.30619	-0.13596	1287	49.18	48.48	48.83	44.99	0.3432	0.3077	0.3469	0.2326	0.218	-0.047	0.406	61	0.435	0.477	416	428	-0.713084	0.03972
Unigene1182_Sample_011046	-0.1448	0.05818	0.10824	-0.04278	1980	52.88	38.48	45.68	56.06	0.3462	0.3702	0.2308	0.3105	0.215	0.018	0.417	59.4	0.531	0.491	618	660	0.018939	0.101515
Unigene1153_Sample_011046	-0.10275	-0.04589	-0.00562	0.10555	1293	55.22	40.37	47.795	55.68	0.307	0.4085	0.2433	0.2733	0.253	0.105	0.481	55.31	0.543	0.504	418	431	-0.079815	0.058005
Unigene1158_Sample_011046	-0.15813	-0.12722	-0.04006	0.04755	981	60.55	44.34	52.445	60.86	0.337	0.3443	0.1457	0.4123	0.214	0.008	0.408	55.24	0.595	0.552	316	327	-0.030581	0.079511
Unigene1162_Sample_011046	-0.18113	-0.36406	-0.0178	0.08837	1074	57.54	41.9	49.72	71.79	0.2211	0.2541	0.1283	0.6614	0.185	-0.011	0.404	40.15	0.706	0.571	344	358	0.036313	0.078212
Unigene1196_Sample_011046	-0.04708	-0.01153	0.13787	-0.00844	594	59.09	34.34	46.715	54.04	0.3515	0.4182	0.22	0.2482	0.212	0.026	0.41	54.94	0.533	0.492	195	198	0.077273	0.085859
Unigene1138_Sample_011046	0.08677	0.13811	-0.18369	-0.2533	687	51.53	52.4	51.965	41.48	0.3211	0.3158	0.3946	0.1657	0.199	-0.027	0.402	60.16	0.402	0.485	224	229	-0.70393	0.069869
Unigene1171_Sample_011046	-0.16288	-0.21444	0.10489	0.06133	1119	59.52	38.34	48.93	65.15	0.2599	0.4737	0.1889	0.3399	0.27	0.1	0.472	51	0.639	0.543	360	373	-0.110724	0.107239
Unigene1142_Sample_011046	-0.05033	-0.08972	-0.07355	0.0319	573	54.45	42.93	48.69	63.35	0.2327	0.3019	0.2357	0.5111	0.218	-0.019	0.412	51.63	0.626	0.536	187	191	-0.050785	0.094241
Unigene1176_Sample_011046	-0.10302	-0.08396	0.0165	0.09154	1974	57.6	40.58	49.09	55.93	0.345	0.4041	0.2052	0.2792	0.25	0.098	0.469	55.63	0.545	0.514	638	658	-0.231459	0.077508
Unigene1147_Sample_011046	0.10398	-0.14619	0.02533	-0.01223	567	61.9	38.1	50	52.38	0.3557	0.3423	0.2624	0.3134	0.242	0.109	0.475	58.09	0.508	0.508	183	189	-0.780952	0.089947
Unigene1180_Sample_011046	-0.09037	-0.00212	0.07315	-0.23336	633	60.66	44.08	52.37	51.18	0.337	0.337	0.2531	0.2533	0.205	0.048	0.419	61	0.493	0.52	203	211	0.098578	0.07109
Unigene1151_Sample_011046	-0.01294	0.03098	-0.13989	-0.10935	1464	54.71	45.08	49.895	50.82	0.3654	0.2963	0.2514	0.3257	0.201	-0.061	0.384	57.66	0.494	0.502	474	488	-0.485041	0.065574
Unigene1185_Sample_011046	0.06646	0.03654	-0.16211	-0.2267	729	54.32	47.33	50.825	47.33	0.3673	0.3214	0.2814	0.2421	0.179	-0.052	0.384	59.36	0.46	0.497	237	242	-0.526033	0.03719
Unigene1156_Sample_011046	-0.00284	0.22987	0.0197	0.00352	954	53.77	42.77	48.27	42.14	0.3656	0.2616	0.3388	0.25	0.195	-0.002	0.408	61	0.408	0.462	311	318	0.227987	0.075472
Unigene1160_Sample_011046	-0.2222	0.00044	-0.20516	0.02178	1188	65.4	51.01	58.205	52.27	0.341	0.3121	0.2328	0.2877	0.222	0.1	0.467	60.03	0.504	0.562	381	396	0.050505	0.073232
Unigene1174_Sample_011046	0.05674	-0.05794	-0.02863	0.16082	645	56.28	44.19	50.235	50.7	0.3488	0.3663	0.2857	0.2645	0.292	0.109	0.505	55	0.495	0.504	210	215	-0.477209	0.093023
Unigene1154_Sample_011046	-0.06644	-0.04384	0.05127	-0.00411	1095	54.52	39.73	47.125	55.62	0.3196	0.3574	0.2575	0.332	0.241	0.093	0.468	59.49	0.534	0.5	348	365	-0.187397	0.112329
Unigene1188_Sample_011046	-0.02997	0.09332	0.1386	0.01311	795	51.32	39.62	45.47	52.45	0.3206	0.3493	0.3155	0.2832	0.198	-0.028	0.395	60.88	0.492	0.478	248	265	-0.090566	0.113208
Unigene1159_Sample_011046	-0.09478	-0.13101	0.01111	-0.08744	462	63.64	40.26	51.95	55.19	0.3543	0.3701	0.2051	0.3119	0.2	0.029	0.42	55.06	0.54	0.53	150	154	-0.383117	0.090909
Unigene1163_Sample_011046	0.18145	-0.05523	-0.03113	0.11462	600	65	39	52	46.5	0.4052	0.2876	0.2885	0.3071	0.251	0.123	0.485	61	0.448	0.502	194	200	-0.758	0.04
Unigene1197_Sample_011046	-0.04003	-0.1053	-0.2436	0.10089	936	66.03	51.28	58.655	49.36	0.4087	0.3095	0.2209	0.2697	0.239	0.078	0.475	56.81	0.475	0.556	301	312	-0.619551	0.070513
Unigene1220_Sample_011046	0.14581	0.40304	0.1352	0.14514	543	49.17	31.49	40.33	34.81	0.4589	0.2534	0.4016	0.1786	0.198	-0.062	0.371	60.35	0.326	0.385	175	181	-0.237569	0.104972
Unigene1254_Sample_011046	0.04255	0.06313	-0.0455	0.06346	1122	56.68	39.57	48.125	48.93	0.3927	0.2937	0.2474	0.3212	0.221	0.016	0.418	58.16	0.481	0.484	368	374	-0.291444	0.085561
Unigene1200_Sample_011046	0.09924	-0.03376	0.09317	-0.0265	1584	53.6	37.5	45.55	53.03	0.3269	0.3438	0.294	0.3249	0.22	0.075	0.462	59.93	0.511	0.48	507	528	-0.513636	0.087121
Unigene1268_Sample_011046	0.03681	-0.04863	-0.01178	0.0625	498	66.27	40.36	53.315	51.2	0.3043	0.3333	0.3	0.3	0.192	-0.064	0.374	58.88	0.503	0.526	163	166	-0.377711	0.042169
Unigene1252_Sample_011046	-0.06375	0.06864	0.09579	0.16016	1296	48.84	37.96	43.4	51.16	0.4006	0.3294	0.2648	0.3346	0.258	0.008	0.429	60.05	0.483	0.46	408	432	-0.397222	0.145833
Unigene1257_Sample_011046	-0.00256	-0.09272	0.10984	-0.0897	1212	52.23	37.13	44.68	57.92	0.2954	0.3631	0.2434	0.3511	0.204	0.049	0.437	61	0.561	0.491	387	404	-0.208416	0.094059
Unigene1228_Sample_011046	-0.24828	-0.19771	-0.21577	-0.00107	495	67.88	56.36	62.12	57.58	0.3071	0.3857	0.1985	0.2538	0.214	0.059	0.446	51.68	0.554	0.606	157	165	-0.278182	0.09697
Unigene1232_Sample_011046	-0.21853	-0.07984	-0.02601	0.11222	732	55.33	40.57	47.95	61.07	0.3202	0.4187	0.1863	0.3399	0.276	0.109	0.487	54.06	0.591	0.523	232	244	-0.354918	0.110656
Unigene1266_Sample_011046	0.41502	0.00199	0.08014	-0.0232	648	57.41	36.57	46.99	41.67	0.4452	0.1871	0.3257	0.3476	0.222	-0.009	0.415	56.41	0.406	0.452	212	216	-0.719907	0.064815
Unigene1241_Sample_011046	-0.13891	-0.16112	-0.21889	-0.16674	642	57.94	50.93	54.435	58.88	0.3352	0.4091	0.1696	0.2822	0.252	0.14	0.5	53.44	0.573	0.559	206	214	-0.528037	0.03271
Unigene1212_Sample_011046	-0.25015	-0.00246	-0.13729	-0.02571	1380	60.87	50.43	55.65	51.3	0.3578	0.3505	0.2161	0.2349	0.229	0.037	0.431	56.4	0.497	0.542	445	460	0.20413	0.065217
Unigene1217_Sample_011046	0.11904	-0.01723	-0.11261	-0.03997	648	53.7	44.44	49.07	50	0.3801	0.345	0.2471	0.2722	0.218	0.012	0.419	53.76	0.486	0.494	210	216	-0.722685	0.055556
Unigene1250_Sample_011046	-0.10644	0.04274	-0.09501	0.00599	747	57.03	45.38	51.205	52.61	0.3781	0.3731	0.232	0.247	0.271	0.053	0.457	59.84	0.496	0.517	234	249	-0.133735	0.088353
Unigene1226_Sample_011046	-0.11009	0.13841	-0.02398	-0.06424	480	53.13	41.25	47.19	48.13	0.3869	0.2993	0.2586	0.2752	0.223	0.003	0.416	61	0.461	0.475	154	160	-0.025625	0.11875
Unigene1235_Sample_011046	0.07314	-0.20883	-0.01084	-0.28136	459	62.09	40.52	51.305	56.21	0.2705	0.3197	0.2619	0.3583	0.2	-0.055	0.365	61	0.554	0.531	148	152	0.030921	0.026316
Unigene1206_Sample_011046	-0.23352	-0.20775	0.07792	-0.09852	720	55.83	44.17	50	62.5	0.3202	0.4433	0.1404	0.314	0.241	0.12	0.487	52.1	0.615	0.542	234	240	-0.067917	0.1
Unigene1215_Sample_011046	-0.09215	-0.07738	-0.04039	0.18805	1128	60.11	41.76	50.935	55.05	0.3289	0.3421	0.2482	0.3333	0.204	-0.018	0.409	56.47	0.529	0.523	359	376	-0.259575	0.074468
Unigene1224_Sample_011046	0.09503	0.02303	-0.05706	-0.06981	516	62.79	38.95	50.87	46.51	0.4207	0.2897	0.2313	0.2748	0.23	0.057	0.441	54.29	0.459	0.494	170	172	-0.141279	0.040698
Unigene1233_Sample_011046	0.04329	0.21528	-0.07813	-0.11617	624	44.71	45.67	45.19	44.71	0.4481	0.3224	0.2374	0.2344	0.244	0.036	0.466	61	0.436	0.45	204	208	-0.693269	0.067308
Unigene1209_Sample_011046	-0.23479	-0.21423	0.08448	0.1041	1527	56.58	38.51	47.545	67.39	0.2458	0.4819	0.1823	0.3595	0.267	0.153	0.503	52.67	0.658	0.542	485	509	-0.411395	0.133595
Unigene1242_Sample_011046	0.00297	-0.12168	-0.05289	-0.19904	768	53.13	46.88	50.005	56.64	0.2619	0.3095	0.2679	0.3682	0.228	0.074	0.456	54.81	0.556	0.522	250	256	-0.111328	0.0625
Unigene1247_Sample_011046	0.03681	-0.03548	0.01242	-0.00372	942	56.69	42.36	49.525	50.96	0.3496	0.3293	0.2822	0.2883	0.244	0.095	0.468	57.68	0.485	0.5	299	314	-0.266561	0.089172
Unigene1218_Sample_011046	0.09264	0.09276	0.04127	0.00986	1083	55.96	41.55	48.755	46.81	0.3401	0.3095	0.3251	0.2759	0.22	0.035	0.439	61	0.459	0.481	355	361	-0.155956	0.077562
Unigene1222_Sample_011046	0.02159	0.12952	0.07839	-0.01053	600	48.5	35	41.75	54	0.2911	0.3671	0.3151	0.2847	0.204	0.071	0.444	50.17	0.513	0.458	189	200	-0.114	0.125
Unigene1227_Sample_011046	-0.22838	-0.18539	-0.11662	-0.17283	678	72.57	46.46	59.515	59.29	0.3093	0.3866	0.172	0.3094	0.217	0.121	0.457	58.52	0.587	0.594	223	226	0.060177	0.048673
Unigene1236_Sample_011046	0.31629	0.06229	-0.03882	-0.08346	612	52.45	42.65	47.55	42.65	0.3585	0.2956	0.3797	0.2384	0.175	-0.048	0.395	61	0.415	0.459	200	204	-1.10343	0.029412
Unigene1331_Sample_011046	-0.27065	0.0101	-0.05569	-0.03999	762	58.66	48.82	53.74	55.91	0.3453	0.3901	0.1892	0.2674	0.242	0.058	0.445	56.03	0.543	0.545	245	254	0.165748	0.082677
Unigene1283_Sample_011046	-0.13082	-0.11514	-0.24066	-0.18057	465	55.48	56.13	55.805	53.55	0.3231	0.3923	0.2344	0.2362	0.236	0.189	0.529	57.53	0.529	0.551	153	155	-0.787742	0.090323
Unigene1320_Sample_011046	-0.1125	-0.19445	0.04864	-0.07646	846	55.32	41.84	48.58	64.54	0.2423	0.4537	0.2009	0.3317	0.193	0.018	0.413	52.59	0.631	0.539	271	282	-0.120567	0.088652
Unigene1354_Sample_011046	0.23806	-0.24573	-0.11928	-0.06057	474	64.56	50	57.28	53.16	0.2689	0.3277	0.3	0.3008	0.183	-0.035	0.399	61	0.516	0.559	153	158	-0.683544	0.025316
Unigene1325_Sample_011046	-0.19619	-0.08653	-0.14754	-0.10011	675	55.11	54.67	54.89	54.67	0.3316	0.3938	0.2197	0.2711	0.211	0.08	0.466	52.87	0.543	0.548	223	225	-0.708	0.071111
Unigene1300_Sample_011046	-0.17007	-0.21404	-0.00166	0.0033	471	59.24	47.13	53.185	62.42	0.291	0.4328	0.1681	0.3063	0.232	0.097	0.477	54.17	0.609	0.563	151	157	-0.101274	0.076433
Unigene1305_Sample_011046	0.1892	0.05188	0.11244	0.01638	465	59.35	32.9	46.125	44.52	0.4274	0.3248	0.2748	0.25	0.309	0.201	0.516	55.9	0.438	0.456	153	155	-0.083226	0.051613
Unigene1339_Sample_011046	0.24904	0.23098	0.07823	0.06659	819	51.28	32.23	41.755	41.03	0.3614	0.2772	0.4356	0.2228	0.202	0.014	0.415	56.08	0.376	0.415	258	273	-0.369231	0.080586
Unigene1314_Sample_011046	0.05673	0.42456	0.16436	0.11836	609	47.29	34.98	41.135	36.45	0.4571	0.2343	0.3379	0.2581	0.224	-0.086	0.371	53.38	0.361	0.396	202	203	0.256158	0.147783
Unigene1332_Sample_011046	-0.13155	-0.05914	-0.07546	-0.04242	516	59.88	44.19	52.035	54.07	0.3475	0.3475	0.2362	0.3025	0.247	0.095	0.47	57.85	0.518	0.527	164	172	-0.348256	0.104651
Unigene1337_Sample_011046	-0.15162	-0.06834	-0.09367	-0.07299	915	56.07	45.57	50.82	56.07	0.332	0.4363	0.1967	0.2247	0.261	0.153	0.5	50.96	0.55	0.526	298	305	-0.025246	0.065574
Unigene1289_Sample_011046	-0.18271	0.03955	0.29603	-0.07787	885	49.15	36.95	43.05	55.93	0.272	0.428	0.2831	0.25	0.202	0.048	0.427	59.88	0.545	0.473	286	295	0.35661	0.135593
Unigene1312_Sample_011046	0.01631	-0.08014	-0.05022	-0.19541	480	67.5	44.38	55.94	51.88	0.3134	0.3358	0.2778	0.2893	0.185	-0.024	0.395	61	0.51	0.546	157	160	-0.305625	0.04375
Unigene1298_Sample_011046	0.10418	0.02051	0.16775	-0.03926	867	53.63	35.99	44.81	44.98	0.3621	0.3319	0.3488	0.2245	0.211	0.035	0.432	51.38	0.432	0.449	280	289	-0.232872	0.041522
Unigene1278_Sample_011046	-0.03041	-0.44529	-0.01653	-0.1423	489	68.71	42.94	55.825	65.03	0.3023	0.3721	0.1304	0.403	0.235	0.069	0.44	49.3	0.642	0.589	159	163	-0.197546	0.018405
Unigene1301_Sample_011046	-0.03668	0.08672	-0.0134	-0.11726	453	57.62	44.37	50.995	46.36	0.425	0.325	0.2679	0.1905	0.201	-0.014	0.4	55.74	0.421	0.494	140	151	-0.233775	0.10596
Unigene1282_Sample_011046	-0.03216	0.26287	-0.12448	0.02171	636	52.36	45.28	48.82	41.98	0.4121	0.2802	0.3077	0.2109	0.217	0.041	0.439	57.4	0.4	0.465	205	212	-0.307547	0.108491
Unigene1344_Sample_011046	0.12426	0.15886	-0.45412	-0.06799	819	59.71	51.65	55.68	42.49	0.3014	0.2584	0.395	0.2391	0.216	0.047	0.447	61	0.41	0.513	266	273	-0.59304	0.03663
Unigene1296_Sample_011046	-0.35825	0.12692	0.16879	0.03974	1608	46.46	42.91	44.685	55.41	0.3177	0.3987	0.2426	0.231	0.218	0.045	0.434	55.96	0.524	0.483	502	536	0.591418	0.16791
Unigene1329_Sample_011046	0.05823	0.14282	0.0321	0.03153	999	52.85	37.54	45.195	46.85	0.4505	0.2821	0.2151	0.2895	0.214	0.041	0.428	54.76	0.447	0.457	320	333	-0.078979	0.075075
Unigene1338_Sample_011046	0.15501	0.28074	0.10151	0.10062	480	53.13	31.25	42.19	41.25	0.3934	0.3115	0.4144	0.1845	0.23	0.07	0.45	54.77	0.377	0.419	151	160	-0.278125	0.1
Unigene1313_Sample_011046	-0.213	0.05889	-0.17674	0.17492	714	53.36	52.94	53.15	52.94	0.3604	0.3706	0.2398	0.283	0.252	0.03	0.448	61	0.513	0.531	230	238	-0.214286	0.054622
Unigene1347_Sample_011046	-0.38427	0.05947	-0.43234	0.05512	459	54.9	68.63	61.765	55.56	0.3889	0.3611	0.1071	0.2545	0.209	0.145	0.514	54.81	0.541	0.597	148	153	-0.576471	0.071895
Unigene1351_Sample_011046	-0.16192	-0.15147	-0.02547	0.10428	474	56.33	42.41	49.37	62.66	0.272	0.464	0.2252	0.3208	0.282	0.111	0.49	50.98	0.609	0.538	151	158	-0.409494	0.113924
Unigene1438_Sample_011046	-0.12424	-0.15328	-0.07071	-0.07544	621	57	44.44	50.72	58.45	0.3353	0.3471	0.1824	0.366	0.256	0.104	0.478	51.94	0.572	0.533	201	207	-0.397101	0.125604
Unigene1409_Sample_011046	-0.37867	0.02822	0.31338	-0.10416	525	49.71	35.43	42.57	60.57	0.26	0.5	0.2344	0.1842	0.189	0.02	0.4	57.08	0.582	0.486	165	175	0.902857	0.148571
Unigene1442_Sample_011046	-0.1891	0.05392	0.00122	-0.10855	657	52.05	44.75	48.4	57.08	0.3564	0.3457	0.172	0.3219	0.209	0.086	0.456	60.54	0.544	0.513	206	219	0.161187	0.114155
Unigene1413_Sample_011046	0.02258	0.01753	-0.04344	0.0473	762	55.91	42.91	49.41	51.97	0.3301	0.3689	0.2813	0.2833	0.227	0.101	0.478	60.39	0.51	0.503	249	254	-0.603543	0.082677
Unigene1394_Sample_011046	0.18846	-0.02334	-0.28111	0.03364	1521	54.83	48.52	51.675	46.35	0.3838	0.2273	0.285	0.3226	0.259	-0.043	0.419	56	0.447	0.499	492	507	-0.514398	0.035503
Unigene1418_Sample_011046	0.03861	0.18517	-0.01819	-0.04705	480	51.88	41.88	46.88	42.5	0.4419	0.2558	0.2869	0.2589	0.216	-0.042	0.403	61	0.403	0.454	154	160	0.07	0.09375
Unigene1422_Sample_011046	-0.29167	-0.20972	-0.02848	-0.14763	624	58.65	49.52	54.085	67.31	0.227	0.4919	0.1646	0.2848	0.244	0.18	0.52	55.68	0.663	0.585	202	208	0.134135	0.057692
Unigene1431_Sample_011046	-0.41089	-0.14122	0.09962	0.02254	453	54.3	43.05	48.675	65.56	0.25	0.5	0.1545	0.2772	0.239	0.202	0.514	54.05	0.644	0.543	146	151	0.642384	0.072848
Unigene1383_Sample_011046	0.18079	0.28164	0.08151	-0.05693	453	44.37	39.74	42.055	39.07	0.381	0.2143	0.4	0.2913	0.129	-0.151	0.329	57.42	0.383	0.411	149	151	-0.35894	0.066225
Unigene1436_Sample_011046	-0.37369	-0.03457	0.14336	-0.06123	453	58.94	43.05	50.995	59.6	0.3077	0.4077	0.1909	0.2727	0.247	0.077	0.447	59.68	0.567	0.539	141	151	0.913245	0.119205
Unigene1407_Sample_011046	-0.03536	-0.19724	0.04355	0.04652	579	58.03	41.45	49.74	60.62	0.3046	0.4305	0.1961	0.3121	0.249	0.11	0.476	55.61	0.589	0.534	185	193	-0.184974	0.07772
Unigene1411_Sample_011046	-0.02048	0.0382	-0.28024	-0.08598	879	54.95	52.9	53.925	52.56	0.3071	0.3237	0.2642	0.2881	0.209	0.095	0.463	57.56	0.512	0.535	285	293	-0.429693	0.051195
Unigene1425_Sample_011046	0.34214	-0.25368	0.0735	-0.09703	939	63.26	37.7	50.48	53.04	0.3377	0.2719	0.2724	0.4008	0.195	0.023	0.425	60.31	0.523	0.513	308	313	-0.939936	0.035144
Unigene1400_Sample_011046	-0.27176	-0.10723	-0.04879	-0.09854	531	58.19	48.02	53.105	59.32	0.2857	0.4091	0.2121	0.2742	0.238	0.007	0.42	52.64	0.574	0.552	169	177	0.194915	0.101695
Unigene1381_Sample_011046	-0.04251	0.07369	0.26127	-0.17047	507	53.85	37.87	45.86	49.7	0.3287	0.3497	0.2923	0.2522	0.195	0.029	0.415	60.61	0.482	0.471	164	169	0.391716	0.118343
Unigene1386_Sample_011046	0.16824	0.2141	0.05462	-0.0659	573	48.17	35.08	41.625	40.84	0.4211	0.2237	0.3224	0.3015	0.237	0.019	0.42	58.49	0.399	0.414	188	191	-0.084817	0.094241
Unigene1443_Sample_011046	-0.08215	0.11951	0.0267	0.07309	609	52.71	42.86	47.785	48.28	0.4171	0.3314	0.2162	0.2782	0.222	0.021	0.425	61	0.475	0.479	200	203	-0.138916	0.083744
Unigene1419_Sample_011046	0.03568	0.19718	-0.01672	-0.0314	486	51.85	41.98	46.915	42.59	0.4427	0.2519	0.2846	0.2655	0.212	-0.052	0.397	61	0.404	0.455	156	162	0.058642	0.098765
Unigene1370_Sample_011046	-0.12661	0.16237	-0.06037	-0.10089	1221	52.09	46.68	49.385	46.68	0.3894	0.3389	0.2626	0.205	0.231	0.073	0.461	57.4	0.451	0.485	395	407	-0.230713	0.108108
Unigene1423_Sample_011046	0.01373	-0.06223	-0.18	-0.13651	1038	63.87	44.8	54.335	51.73	0.3368	0.3088	0.2767	0.3224	0.192	-0.027	0.402	60.99	0.502	0.536	333	345	-0.862319	0.04058
Unigene1375_Sample_011046	-0.09305	-0.02558	-0.1613	0.02892	576	64.06	50.52	57.29	51.04	0.3252	0.3436	0.268	0.2467	0.198	0.05	0.455	61	0.497	0.552	187	192	-0.493229	0.078125
Unigene1428_Sample_011046	-0.2765	-0.12467	-0.15545	0.03941	657	52.51	52.97	52.74	64.38	0.2826	0.4837	0.1566	0.2792	0.258	0.152	0.519	50.83	0.629	0.566	210	219	-0.389041	0.105023
Unigene1384_Sample_011046	0.21436	-0.33689	0.00594	0.17725	1026	48.83	36.26	42.545	66.08	0.26	0.252	0.1896	0.5929	0.214	-0.065	0.389	46.82	0.647	0.504	329	342	-0.560234	0.061404
Unigene1437_Sample_011046	-0.03885	0.1182	-0.06617	0.04437	636	57.55	44.34	50.945	47.17	0.3764	0.3427	0.2663	0.2308	0.228	0.082	0.455	59.82	0.464	0.497	209	212	-0.041981	0.051887
Unigene1389_Sample_011046	0.08483	0.19234	-0.11136	0.22025	717	53.14	38.91	46.025	43.93	0.3967	0.3098	0.3675	0.2785	0.266	-0.02	0.421	61	0.43	0.453	235	239	-0.997908	0.142259
Unigene1412_Sample_011046	-0.14538	-0.06749	0.08098	-0.03154	1188	52.78	37.37	45.075	59.09	0.3467	0.4056	0.1695	0.3022	0.203	0.026	0.412	52.08	0.567	0.497	374	396	0.005556	0.083333
Unigene1393_Sample_011046	-0.19091	0.07842	-0.007	0.17729	840	53.57	46.43	50	55	0.3291	0.4103	0.2692	0.2743	0.265	0.066	0.47	60.88	0.533	0.517	270	280	-0.273571	0.125
Unigene1446_Sample_011046	-0.22211	0.09654	-0.44438	-0.25366	654	46.79	62.39	54.59	53.21	0.2963	0.3862	0.2614	0.2035	0.228	0.051	0.457	60.5	0.514	0.541	210	218	-0.461009	0.068807
Unigene1398_Sample_011046	-0.33375	-0.01042	0.04034	0.1434	1080	48.06	45.28	46.67	62.5	0.2833	0.4567	0.1812	0.278	0.264	0.142	0.499	55.12	0.602	0.519	339	360	0.57	0.113889
Unigene1421_Sample_011046	-0.34995	-0.15754	0.00107	0.08321	1551	55.71	46.23	50.97	63.44	0.3037	0.4018	0.14	0.3305	0.271	0.155	0.495	52.79	0.609	0.551	483	517	0.588975	0.088975
Unigene1430_Sample_011046	-0.01464	-0.13795	-0.01804	0.15349	1254	56.94	42.34	49.64	58.61	0.2994	0.3827	0.2413	0.3459	0.257	0.066	0.46	58.19	0.565	0.526	398	418	-0.406938	0.093301
Unigene1401_Sample_011046	0.01783	0.16742	0.04471	0.0308	939	51.12	37.06	44.09	47.28	0.4096	0.2691	0.2751	0.3223	0.215	-0.014	0.41	55.41	0.45	0.452	300	313	-0.116933	0.121406
Unigene1435_Sample_011046	-0.25512	0.05611	-0.02204	-0.00104	855	48.77	42.81	45.79	58.6	0.3017	0.4421	0.2123	0.2642	0.25	0.098	0.478	55.21	0.572	0.501	276	285	0.10421	0.119298
Unigene1406_Sample_011046	0.08886	0.08329	0.10735	-0.00059	702	60.26	39.32	49.79	44.87	0.3538	0.3385	0.3371	0.2025	0.208	0.033	0.43	61	0.434	0.481	228	234	-0.07735	0.059829
Unigene1410_Sample_011046	0.08244	0.04352	0.1196	0.05129	510	52.35	34.12	43.235	50.59	0.3088	0.3456	0.3818	0.3137	0.276	0.048	0.46	61	0.485	0.457	163	170	-0.525882	0.111765
Unigene1391_Sample_011046	0.04105	-0.10812	0.01288	0.03572	570	51.05	36.84	43.945	54.74	0.274	0.3562	0.3046	0.3358	0.216	-0.002	0.413	53.71	0.533	0.475	184	190	-0.423684	0.052632
Unigene1444_Sample_011046	-0.21433	-0.3217	-0.00632	-0.03547	567	70.9	48.15	59.525	62.43	0.2738	0.4524	0.1689	0.2847	0.218	0.096	0.462	50.54	0.618	0.605	186	189	-0.093651	0.042328
Unigene1429_Sample_011046	-0.25208	-0.07121	0.00688	-0.22904	567	65.61	41.8	53.705	58.2	0.3174	0.4012	0.1769	0.2552	0.184	0.046	0.41	58.08	0.568	0.552	183	189	0.350265	0.079365
Unigene1380_Sample_011046	-0.11997	-0.13235	0.0263	-0.05804	624	65.38	38.46	51.92	56.73	0.3315	0.309	0.1938	0.3576	0.19	0.045	0.412	55.5	0.548	0.535	199	208	0.161538	0.048077
Unigene1433_Sample_011046	0.01476	0.07027	-0.01568	0.14766	1335	57.3	39.33	48.315	49.21	0.3914	0.3429	0.2722	0.2736	0.237	0.013	0.433	61	0.474	0.486	430	445	-0.335955	0.089888
Unigene1467_Sample_011046	0.2424	-0.13642	0.15045	0.13164	2142	59.38	35.43	47.405	50.28	0.3888	0.294	0.2933	0.3577	0.239	0.034	0.444	60.54	0.48	0.484	683	714	-0.77409	0.12605
Unigene1524_Sample_011046	-0.07806	-0.11238	-0.09305	-0.10071	1419	61.1	48.84	54.97	53.7	0.3696	0.3646	0.2	0.273	0.293	0.13	0.491	53.52	0.522	0.545	458	473	-0.148837	0.05074
Unigene1476_Sample_011046	0.17374	-0.0622	-0.18805	0.05575	549	56.28	42.62	49.45	49.18	0.442	0.2319	0.2192	0.3714	0.216	-0.011	0.412	56.68	0.475	0.494	177	183	-0.715847	0.043716
Unigene1480_Sample_011046	0.39109	-0.39856	0.02884	-0.21533	702	70.09	38.46	54.275	52.56	0.3653	0.2814	0.2525	0.3731	0.193	-0.076	0.374	52.64	0.517	0.537	230	234	-1.05641	0.008547
Unigene1451_Sample_011046	0.18493	-0.17035	-0.16045	-0.01954	498	56.02	48.19	52.105	58.43	0.304	0.296	0.2385	0.3889	0.177	-0.015	0.406	54.53	0.555	0.542	155	166	-0.895783	0.084337
Unigene1509_Sample_011046	-0.04454	-0.14521	0.02388	-0.09703	786	53.44	39.31	46.375	62.21	0.2822	0.4257	0.2039	0.3333	0.207	0.023	0.426	54.99	0.602	0.517	249	262	-0.110305	0.072519
Unigene1474_Sample_011046	-0.10815	0.02865	0.03832	0.17274	570	48.95	42.11	45.53	54.74	0.2756	0.3718	0.305	0.3077	0.218	-0.013	0.413	53.38	0.533	0.486	184	190	-0.144211	0.136842
Unigene1511_Sample_011046	-0.31715	-0.34949	-0.01409	-0.03546	633	62.09	47.87	54.98	69.19	0.2386	0.483	0.1513	0.3264	0.269	0.165	0.508	49.97	0.67	0.597	197	211	-0.204265	0.123223
Unigene1492_Sample_011046	0.29065	-0.13743	-0.11366	0.01971	804	58.21	42.54	50.375	46.64	0.4508	0.2798	0.2593	0.3039	0.27	0.123	0.498	52.65	0.448	0.491	259	268	-1.19291	0.05597
Unigene1516_Sample_011046	-0.10082	-0.16622	0.0562	0.10393	966	55.28	36.96	46.12	61.8	0.2706	0.4549	0.2259	0.3243	0.218	0.006	0.424	55.3	0.605	0.513	311	322	-0.359627	0.07764
Unigene1520_Sample_011046	-0.13509	-0.10602	-0.03967	0.08054	549	51.91	46.45	49.18	60.66	0.3151	0.3836	0.2149	0.3628	0.26	0.003	0.438	56.82	0.574	0.53	169	183	-0.304371	0.114754
Unigene1525_Sample_011046	-0.22773	-0.09481	0.0089	-0.00562	513	56.73	45.61	51.17	59.65	0.2973	0.4054	0.1923	0.2903	0.197	0.049	0.43	56.87	0.582	0.54	165	171	-0.042105	0.105263
Unigene1477_Sample_011046	-0.04289	0.20822	0.12114	-0.10076	1008	48.81	38.99	43.9	45.24	0.383	0.2979	0.2868	0.2426	0.199	-0.001	0.403	60.25	0.434	0.443	325	336	0.429762	0.092262
Unigene1481_Sample_011046	-0.09677	0.00015	0.02033	0.04438	687	58.08	40.61	49.345	53.71	0.3026	0.3744	0.2765	0.2857	0.215	0.036	0.436	59.53	0.529	0.508	225	229	-0.222708	0.074236
Unigene1452_Sample_011046	0.02544	0.17885	0.01871	0.02947	681	49.34	46.26	47.8	41.41	0.4154	0.2667	0.3077	0.2484	0.2	-0.025	0.411	56.08	0.406	0.457	224	227	-0.35859	0.105727
Unigene1505_Sample_011046	-0.02315	0.04747	0.03515	0.15898	804	53.36	40.67	47.015	51.12	0.3624	0.3349	0.2781	0.3029	0.213	-0.097	0.377	61	0.49	0.484	257	268	-0.362313	0.11194
Unigene1457_Sample_011046	-0.15198	0.03945	0.03847	0.01065	1086	53.31	43.09	48.2	52.49	0.3636	0.3636	0.249	0.2723	0.213	0.054	0.445	55.32	0.5	0.496	344	362	-0.16768	0.116022
Unigene1490_Sample_011046	-0.27396	-0.15324	-0.1621	-0.13748	822	54.38	52.92	53.65	61.31	0.2681	0.4	0.2048	0.3198	0.279	0.158	0.517	51.85	0.597	0.562	263	274	-0.032117	0.080292
Unigene1461_Sample_011046	-0.11009	0.13841	-0.02398	-0.06424	480	53.13	41.25	47.19	48.13	0.3869	0.2993	0.2586	0.2752	0.223	0.003	0.416	61	0.461	0.475	154	160	-0.025625	0.11875
Unigene1514_Sample_011046	0.49969	-0.5675	0.10434	-0.0414	798	68.8	40.23	54.515	57.89	0.3081	0.3023	0.2521	0.4254	0.228	0.055	0.456	53.17	0.571	0.556	261	266	-1.24323	0.033835
Unigene1519_Sample_011046	-0.16795	-0.06626	0.06433	-0.01005	477	53.46	43.4	48.43	63.52	0.2462	0.4692	0.2385	0.3077	0.273	0.177	0.523	55.97	0.616	0.535	151	159	-0.438365	0.132075
Unigene1450_Sample_011046	0.22745	0.05245	0.02028	0.05658	543	58.01	34.25	46.13	43.65	0.4493	0.2681	0.292	0.3	0.257	0.069	0.461	52.78	0.427	0.453	178	181	-0.527072	0.071823
Unigene1455_Sample_011046	-0.14721	0.08337	0.09246	-0.00188	459	54.25	45.1	49.675	50.98	0.3459	0.3008	0.2458	0.3301	0.19	0.025	0.423	56.84	0.497	0.501	149	153	0.360784	0.084967
Unigene1517_Sample_011046	0.0245	0.17074	-0.00463	0.0778	927	44.01	40.78	42.395	47.25	0.376	0.3	0.3013	0.2427	0.199	0.01	0.42	58.1	0.434	0.44	288	309	-0.176052	0.07767
Unigene1498_Sample_011046	-0.03817	-0.04756	0.05357	0.00475	783	50.96	38.31	44.635	55.17	0.3088	0.3824	0.2784	0.3315	0.236	0.035	0.441	61	0.539	0.481	254	261	-0.398851	0.10728
Unigene1473_Sample_011046	0.04681	-0.36609	-0.05414	-0.05436	792	53.41	43.94	48.675	65.53	0.2974	0.3744	0.1571	0.4428	0.238	0.026	0.451	50.21	0.64	0.543	253	264	-0.6375	0.05303
Unigene1453_Sample_011046	-0.04265	-0.2287	-0.00445	-0.09736	570	54.74	47.89	51.315	62.11	0.2222	0.3725	0.2639	0.3759	0.219	0.039	0.44	59.55	0.604	0.549	182	190	-0.534211	0.1
Unigene1487_Sample_011046	0.11305	0.13427	0.02297	0.16277	831	56.68	33.57	45.125	42.6	0.4348	0.3043	0.3122	0.2167	0.285	0.108	0.477	55.11	0.402	0.443	266	277	-0.010108	0.064982
Unigene1491_Sample_011046	0.08755	-0.04125	0.00716	-0.00756	807	58.36	38.29	48.325	53.16	0.3151	0.2785	0.2639	0.3831	0.197	-0.012	0.398	59.58	0.523	0.499	264	269	-0.094424	0.05948
Unigene1582_Sample_011046	-0.01209	-0.09756	-0.09668	0.14195	1593	59.89	41.05	50.47	52.35	0.3934	0.3223	0.2143	0.3386	0.26	0.039	0.441	53.94	0.511	0.511	517	531	-0.565537	0.090395
Unigene1587_Sample_011046	-0.10778	0.09939	0.00735	-0.13236	675	55.56	40.44	48	52.44	0.3333	0.328	0.2635	0.3013	0.178	-0.053	0.361	61	0.505	0.495	216	225	0.065333	0.075556
Unigene1591_Sample_011046	-0.24229	0.01838	-0.16888	-0.2356	756	59.13	53.17	56.15	52.38	0.3728	0.3333	0.1862	0.2857	0.193	0.006	0.415	52.96	0.516	0.549	248	252	-0.375794	0.083333
Unigene1562_Sample_011046	-0.14595	-0.16928	-0.00558	0.11597	1440	60	40	50	61.67	0.3143	0.4052	0.1726	0.3647	0.26	0.113	0.481	52.88	0.603	0.539	464	480	-0.15125	0.083333
Unigene1533_Sample_011046	0.28369	-0.03811	-0.00288	0.07936	693	54.98	39.83	47.405	49.78	0.3099	0.2749	0.352	0.3294	0.166	0.001	0.416	60.28	0.47	0.482	219	231	-0.979221	0.064935
Unigene1567_Sample_011046	-0.23714	-0.28439	-0.02861	-0.03849	750	58.4	47.2	52.8	65.6	0.285	0.4493	0.1414	0.3371	0.214	0.083	0.454	49.8	0.639	0.571	238	250	-0.3016	0.108
Unigene1576_Sample_011046	0.26605	0.17852	0.06373	-0.0142	1719	51.31	39.62	45.465	40.84	0.4	0.2364	0.3739	0.2537	0.172	-0.106	0.347	56.98	0.38	0.439	547	573	-0.566841	0.09075
Unigene1556_Sample_011046	-0.18792	0.09873	-0.13087	0.02885	1083	58.73	48.48	53.605	49.58	0.3537	0.3215	0.2769	0.2569	0.221	0.016	0.427	59.62	0.476	0.523	347	361	-0.252909	0.127424
Unigene1560_Sample_011046	0.11642	-0.3398	-0.02485	0.03961	1590	61.7	38.49	50.095	60.57	0.3139	0.3595	0.2068	0.4082	0.252	0.066	0.456	55.76	0.591	0.536	511	530	-0.863019	0.062264
Unigene1594_Sample_011046	0.18609	0.34051	-0.0408	0.14578	750	50	39.6	44.8	35.2	0.4608	0.2157	0.3799	0.2364	0.204	-0.099	0.371	56.98	0.339	0.416	245	250	-0.716	0.104
Unigene1565_Sample_011046	-0.06049	0.11542	0.03461	0.00824	1056	52.56	37.78	45.17	49.15	0.3691	0.3289	0.2738	0.2882	0.207	0.001	0.42	59.38	0.478	0.465	343	352	-0.217898	0.096591
Unigene1536_Sample_011046	-0.00132	0.06575	-0.10303	-0.18448	459	56.86	52.94	54.9	45.1	0.3435	0.313	0.3171	0.2	0.164	-0.051	0.385	55.37	0.432	0.516	148	153	-0.234641	0.065359
Unigene1540_Sample_011046	-0.14645	-0.11741	-0.01032	-0.13081	1053	62.68	44.44	53.56	56.13	0.2867	0.3667	0.2473	0.305	0.231	0.044	0.429	57.64	0.551	0.544	343	351	0.081766	0.076923
Unigene1574_Sample_011046	-0.10805	-0.10468	0.03018	0.06402	1647	56.28	42.26	49.27	58.29	0.3058	0.3795	0.2244	0.3324	0.236	0.085	0.464	56.56	0.563	0.523	524	549	-0.187614	0.10929
Unigene1588_Sample_011046	-0.25288	-0.06834	-0.14037	0.03295	636	57.55	52.36	54.955	58.49	0.3118	0.3871	0.1899	0.2857	0.191	0.084	0.465	53.15	0.564	0.561	202	212	-0.1	0.066038
Unigene1559_Sample_011046	0.41203	-0.05552	-0.10122	0.06867	795	56.23	40.38	48.305	44.15	0.3934	0.2404	0.3423	0.3333	0.213	-0.076	0.389	61	0.435	0.469	262	265	-1.2751	0.060377
Unigene1592_Sample_011046	-0.00345	-0.00918	0.06313	0.0447	1089	55.92	40.5	48.21	52.89	0.38	0.3233	0.2119	0.332	0.232	0.032	0.431	58.44	0.511	0.498	350	363	-0.232782	0.101928
Unigene1563_Sample_011046	-0.0065	0.17684	0.1252	-0.04823	1215	48.15	38.27	43.21	49.14	0.3669	0.3254	0.2828	0.2852	0.218	0.058	0.448	55.76	0.476	0.452	393	405	0.036049	0.116049
Unigene1534_Sample_011046	0.02187	0.01584	0.16602	-0.12146	1509	56.86	33.2	45.03	51.89	0.3391	0.3441	0.2807	0.3097	0.214	0.044	0.429	58.29	0.506	0.473	490	503	-0.098608	0.087475
Unigene1568_Sample_011046	0.26611	-0.01308	-0.12533	-0.00412	558	55.91	39.25	47.58	46.77	0.3803	0.2535	0.3237	0.3433	0.22	-0.102	0.376	59.69	0.453	0.473	181	186	-0.8	0.048387
Unigene1572_Sample_011046	-0.09065	0.31244	-0.18276	-0.17948	870	50	50.34	50.17	37.59	0.4373	0.2357	0.2907	0.1981	0.236	0.029	0.435	54.1	0.365	0.46	285	290	0.201724	0.086207
Unigene1577_Sample_011046	0.01993	-0.15777	-0.12428	0.10272	639	58.69	45.07	51.88	54.93	0.3491	0.3195	0.2151	0.3631	0.283	0.129	0.502	51.91	0.545	0.529	211	213	-0.578404	0.065728
Unigene1586_Sample_011046	-0.10731	0.10304	-0.01221	-0.14258	723	55.19	41.49	48.34	52.28	0.33	0.33	0.2667	0.2934	0.179	-0.066	0.355	61	0.502	0.497	231	241	0.089627	0.074689
Unigene1590_Sample_011046	-0.20645	-0.09128	0.09581	-0.05314	885	60	43.39	51.695	54.24	0.3878	0.3916	0.1454	0.2476	0.27	0.103	0.474	50.34	0.533	0.525	289	295	0.35661	0.094915
Unigene1561_Sample_011046	0.03359	0.03124	-0.05449	-0.00908	1188	49.24	44.19	46.715	54.04	0.2781	0.3187	0.3121	0.3475	0.208	0.029	0.44	53.75	0.524	0.492	382	395	-0.408355	0.081013
Unigene1532_Sample_011046	0.26711	-0.05971	0.01568	0.10479	681	55.07	40.09	47.58	51.1	0.3018	0.284	0.3409	0.3353	0.161	-0.005	0.409	60.07	0.484	0.488	215	227	-0.960793	0.066079
Unigene1595_Sample_011046	-0.13949	-0.10998	0.01744	-0.19649	1725	62.43	44.17	53.3	57.39	0.3106	0.3888	0.1911	0.2864	0.206	0.068	0.432	57.38	0.566	0.547	565	575	0.113391	0.053913
Unigene1570_Sample_011046	-0.00847	-0.007	-0.0077	0.11961	1593	58.19	37.1	47.645	53.86	0.3164	0.3889	0.2946	0.2861	0.247	0.046	0.438	58.96	0.519	0.497	509	531	-0.484746	0.097928
Unigene1584_Sample_011046	-0.15733	0.30731	0.24391	-0.05771	1356	52.21	34.51	43.36	43.14	0.365	0.3125	0.3162	0.1806	0.195	0.036	0.408	53.83	0.411	0.433	436	452	1.05509	0.112832
Unigene1555_Sample_011046	-0.00062	0.12407	0.08971	-0.159	1740	56.21	40.86	48.535	46.03	0.3663	0.3032	0.324	0.2512	0.208	0.016	0.422	60.05	0.44	0.477	559	580	-0.024655	0.096552
Unigene1589_Sample_011046	-0.08252	-0.10287	-0.23654	0.00547	1440	53.54	50	51.77	57.71	0.3266	0.3894	0.1941	0.2972	0.273	0.124	0.505	53.69	0.563	0.537	465	480	-0.564792	0.05625
Unigene1593_Sample_011046	-0.19854	-0.06217	0.02484	0.07187	1221	55.53	41.77	48.65	57.49	0.3442	0.3798	0.1959	0.3245	0.227	-0.004	0.416	55.2	0.553	0.516	387	407	-0.082555	0.09828
Unigene1535_Sample_011046	0.13404	0.14624	0.11996	-0.16758	1512	57.94	34.72	46.33	41.87	0.3985	0.2812	0.3368	0.2418	0.195	0.014	0.413	55.87	0.409	0.448	496	504	-0.156349	0.075397
Unigene1569_Sample_011046	0.26611	-0.01308	-0.12533	-0.00412	558	55.91	39.25	47.58	46.77	0.3803	0.2535	0.3237	0.3433	0.22	-0.102	0.376	59.69	0.453	0.473	181	186	-0.8	0.048387
Unigene1573_Sample_011046	-0.21333	0.06114	-0.12001	-0.21946	1539	60.43	50.49	55.46	49.12	0.3678	0.3656	0.2293	0.1944	0.205	0.031	0.419	53.7	0.481	0.533	503	513	0.058285	0.068226
Unigene1544_Sample_011046	0.23794	0.17	0.08484	-0.11932	732	50.41	39.34	44.875	42.21	0.3871	0.2957	0.3594	0.2333	0.217	0.048	0.445	54.62	0.408	0.44	238	244	-0.280328	0.086066
Unigene1626_Sample_011046	-0.05382	0.13189	0.02019	0.01323	783	45.98	39.46	42.72	52.49	0.3333	0.3052	0.2896	0.3393	0.211	-0.036	0.398	61	0.496	0.46	246	261	-0.090805	0.126437
Unigene1630_Sample_011046	0.04863	0.21396	-0.01151	0.07198	966	52.48	37.89	45.185	44.41	0.4138	0.2567	0.3008	0.2811	0.227	0.066	0.446	59.15	0.417	0.449	307	322	-0.071429	0.099379
Unigene1664_Sample_011046	-0.0623	0.13557	0.22565	0.0948	1215	49.88	34.32	42.1	50.62	0.3862	0.3323	0.2554	0.2944	0.22	0.041	0.432	58.73	0.479	0.449	384	405	0.01284	0.145679
Unigene1606_Sample_011046	0.13471	0.15399	0.05471	0.06048	696	48.28	37.93	43.105	43.1	0.4339	0.2857	0.2941	0.2642	0.224	-0.041	0.404	53.6	0.421	0.431	228	232	-0.450862	0.086207
Unigene1644_Sample_011046	-0.04919	0.03924	0.26242	0.04586	1044	45.69	32.47	39.08	57.76	0.3321	0.4207	0.2346	0.3134	0.24	0.077	0.462	58.74	0.553	0.453	329	348	-0.066379	0.155172
Unigene1615_Sample_011046	-0.00868	0.25437	0.255	0.065	474	44.94	33.54	39.24	44.3	0.4122	0.2977	0.2931	0.2626	0.211	-0.019	0.399	61	0.425	0.409	153	158	0.370886	0.14557
Unigene1649_Sample_011046	-0.17849	0.01372	0.22662	0.07364	3369	50.13	32.77	41.45	56.63	0.3205	0.4073	0.2407	0.3009	0.238	0.076	0.453	55.78	0.547	0.465	1074	1123	0.259751	0.134461
Unigene1653_Sample_011046	0.26611	-0.01308	-0.12533	-0.00412	558	55.91	39.25	47.58	46.77	0.3803	0.2535	0.3237	0.3433	0.22	-0.102	0.376	59.69	0.453	0.473	181	186	-0.8	0.048387
Unigene1624_Sample_011046	0.19488	0.14886	0.0098	-0.00496	516	50.58	39.53	45.055	44.77	0.3623	0.2899	0.3383	0.2705	0.176	-0.104	0.363	55.97	0.435	0.45	168	172	-0.431395	0.069767
Unigene1658_Sample_011046	-0.1866	0.12086	0.1276	0.01321	1452	49.38	38.43	43.905	50.21	0.3698	0.3504	0.2399	0.2257	0.224	0.085	0.451	57.45	0.473	0.46	457	484	0.664876	0.078512
Unigene1662_Sample_011046	0.01487	-0.04124	-0.18709	-0.03126	1185	57.22	47.85	52.535	54.18	0.3438	0.3219	0.2268	0.3377	0.217	0.025	0.433	54.91	0.531	0.531	386	395	-0.402532	0.040506
Unigene1604_Sample_011046	0.14852	0.09375	0.05843	0.10523	492	59.76	31.1	45.43	43.29	0.4219	0.2969	0.3362	0.2778	0.238	0.007	0.429	50.82	0.422	0.447	161	164	-0.55061	0.085366
Unigene1613_Sample_011046	-0.16063	-0.26695	0.08623	0.02406	1251	57.55	38.37	47.96	64.75	0.2589	0.4196	0.1967	0.3825	0.301	0.184	0.521	52.75	0.63	0.536	397	417	-0.043405	0.088729
Unigene1599_Sample_011046	-0.28116	-0.13531	0.07195	-0.07259	684	54.39	40.35	47.37	64.91	0.2746	0.5181	0.1677	0.255	0.256	0.159	0.509	49.49	0.633	0.532	218	228	-0.054386	0.122807
Unigene1651_Sample_011046	-0.27084	-0.11966	-0.04683	-0.02901	978	65.34	48.77	57.055	58.59	0.3252	0.3462	0.1728	0.3264	0.214	0.11	0.463	56.6	0.569	0.576	313	326	-0.009816	0.079755
Unigene1622_Sample_011046	-0.16456	-0.18626	-0.10824	-0.01858	492	52.44	50	51.22	65.24	0.2612	0.5448	0.1789	0.2583	0.285	0.061	0.478	48.91	0.646	0.559	161	164	-0.57622	0.060976
Unigene1656_Sample_011046	-0.03206	-0.03334	-0.14789	0.07674	1272	53.07	51.18	52.125	52.12	0.2669	0.323	0.3243	0.3097	0.262	-0.006	0.428	55.32	0.51	0.521	414	424	-0.045283	0.049528
Unigene1627_Sample_011046	-0.08305	0.12694	0.0952	0.08594	516	47.67	37.79	42.73	55.23	0.3691	0.349	0.1864	0.3571	0.207	0.041	0.438	54.39	0.544	0.469	169	172	-0.205814	0.093023
Unigene1660_Sample_011046	0.11662	-0.03713	-0.01779	-0.13678	1029	55.1	41.98	48.54	51.02	0.3577	0.3139	0.2724	0.313	0.213	0.107	0.483	55.24	0.492	0.494	331	343	-0.748397	0.084548
Unigene1602_Sample_011046	0.10658	0.38908	0.11072	0.05345	546	37.36	41.21	39.285	42.86	0.4028	0.3333	0.4107	0.25	0.224	-0.125	0.376	44.28	0.416	0.405	178	182	-0.400549	0.082418
Unigene1665_Sample_011046	-0.24035	0.18254	0.22762	-0.09948	711	48.95	39.66	44.305	50.63	0.3832	0.3551	0.1955	0.2298	0.22	0.113	0.457	54.03	0.491	0.464	230	237	0.861604	0.130802
Unigene1636_Sample_011046	-0.0754	-0.02697	0.11212	-0.10019	513	50.29	40.35	45.32	54.97	0.3	0.4	0.2941	0.3063	0.267	0.12	0.497	58.37	0.539	0.485	167	171	-0.35848	0.140351
Unigene1607_Sample_011046	0.00464	0.25784	-0.1655	0.06888	567	49.21	43.92	46.565	42.86	0.4076	0.2994	0.3308	0.2358	0.241	-0.003	0.446	59.11	0.413	0.453	184	189	-0.673545	0.089947
Unigene1640_Sample_011046	-0.09926	-0.13523	-0.00555	-0.08641	1191	62.22	44.58	53.4	52.9	0.3323	0.3505	0.234	0.282	0.219	0.021	0.424	54.57	0.519	0.532	389	397	0.056675	0.062972
Unigene1611_Sample_011046	-0.14714	0.14492	0.01272	-0.14922	792	50.38	48.48	49.43	47.35	0.3276	0.3276	0.3182	0.236	0.19	0.058	0.44	55.18	0.459	0.487	257	264	-0.107955	0.098485
Unigene1597_Sample_011046	0.02917	-0.00588	-0.00439	-0.0012	969	48.92	44.58	46.75	56.04	0.3098	0.3569	0.2432	0.3147	0.212	0.031	0.433	59.55	0.545	0.498	312	323	-0.18421	0.102167
Unigene1620_Sample_011046	-0.12576	0.13136	-0.01887	0.14922	2148	50.42	43.85	47.135	49.44	0.33	0.3788	0.3268	0.2516	0.222	-0.02	0.422	57.77	0.485	0.479	703	716	-0.421369	0.113128
Unigene1654_Sample_011046	0.01171	0.16794	0.00803	-0.20082	1656	53.99	46.01	50	44.93	0.3727	0.2836	0.2931	0.2513	0.193	0.047	0.426	59.82	0.437	0.483	540	552	-0.100181	0.061594
Unigene1659_Sample_011046	0.20914	0.14527	-0.00921	0.07016	543	50.83	43.09	46.96	40.88	0.4857	0.2214	0.2955	0.2857	0.266	0.092	0.483	54.35	0.385	0.449	174	181	-0.713812	0.132597
Unigene1634_Sample_011046	-0.00607	0.16635	0.02747	0.15743	1110	51.08	38.65	44.865	47.84	0.3642	0.3013	0.323	0.2863	0.171	-0.11	0.352	59.38	0.447	0.459	349	370	-0.369189	0.105405
Unigene1605_Sample_011046	-0.01959	0.03757	-0.11318	-0.05708	2019	53.79	43.98	48.885	51.41	0.346	0.3678	0.2615	0.2536	0.222	0.05	0.447	56.33	0.499	0.497	653	673	-0.406538	0.074294
Unigene1643_Sample_011046	0.00717	0.03448	-0.26241	-0.03219	1209	58.06	48.88	53.47	47.89	0.358	0.2963	0.2994	0.2733	0.225	-0.02	0.412	57.59	0.459	0.516	388	403	-0.44268	0.047146
Unigene1614_Sample_011046	0.02115	0.17118	0.0902	-0.02399	549	49.73	39.34	44.535	44.26	0.3791	0.3007	0.3259	0.2583	0.187	-0.059	0.391	57.91	0.43	0.444	179	183	-0.208197	0.114754
Unigene1619_Sample_011046	0.00319	-0.14982	-0.09001	-0.13903	1722	57.67	42.33	50	56.79	0.3646	0.3472	0.1871	0.3552	0.231	0.053	0.447	54.57	0.552	0.523	553	574	-0.592683	0.066202
Unigene1652_Sample_011046	0.26611	-0.01308	-0.12533	-0.00412	558	55.91	39.25	47.58	46.77	0.3803	0.2535	0.3237	0.3433	0.22	-0.102	0.376	59.69	0.453	0.473	181	186	-0.8	0.048387
Unigene1657_Sample_011046	0.0108	0.1014	0.0028	-0.21096	1215	53.58	40.99	47.285	47.9	0.379	0.277	0.2563	0.2953	0.214	0.032	0.416	60.79	0.464	0.475	394	405	0.125926	0.061728
Unigene1628_Sample_011046	-0.10053	-0.10085	-0.00465	0.07106	2904	58.37	39.36	48.865	57.02	0.3475	0.4093	0.2051	0.2959	0.272	0.107	0.48	54.86	0.552	0.516	929	968	-0.357025	0.092975
Unigene1632_Sample_011046	-0.00142	-0.11724	0.00688	-0.18186	2139	58.91	39.55	49.23	54.7	0.3321	0.3878	0.2464	0.2973	0.223	0.056	0.444	55.95	0.536	0.511	696	713	-0.398457	0.058906
Unigene1603_Sample_011046	0.16281	0.2405	0.0855	-0.00723	555	51.35	37.3	44.325	40	0.44	0.2267	0.3147	0.264	0.211	-0.01	0.404	59.43	0.376	0.429	178	185	0.047567	0.075676
Unigene1608_Sample_011046	0.02005	0.02488	-0.08546	-0.06158	768	55.86	46.09	50.975	49.61	0.3606	0.3221	0.27	0.254	0.211	0.035	0.426	59.29	0.471	0.505	244	256	-0.252344	0.054688
Unigene1612_Sample_011046	0.15153	0.23694	0.07712	-0.09117	1245	53.73	37.11	45.42	38.55	0.4535	0.2006	0.3183	0.2811	0.207	-0.008	0.404	57.01	0.367	0.431	403	415	-0.053253	0.084337
Unigene1646_Sample_011046	-0.171	-0.09567	-0.00609	0.00495	1779	54.97	43.84	49.405	58.52	0.3255	0.3765	0.1865	0.3366	0.223	0.042	0.439	55.62	0.571	0.524	574	593	-0.268466	0.096121
Unigene1617_Sample_011046	0.02193	0.00906	0.02477	0.10552	2511	51.25	39.9	45.575	53.64	0.3943	0.317	0.2007	0.3633	0.23	0.03	0.438	57.02	0.517	0.483	803	837	-0.308005	0.091995
Unigene1598_Sample_011046	0.08214	0.15937	0.1644	0.15625	789	53.61	34.22	43.915	45.25	0.4348	0.2995	0.2903	0.2695	0.248	0.085	0.462	57.49	0.426	0.444	251	263	-0.307985	0.121673
Unigene1655_Sample_011046	0.15967	-0.0048	-0.03765	-0.01331	1089	61.98	40.77	51.375	46.01	0.3549	0.215	0.3119	0.3381	0.194	0.005	0.404	54.39	0.446	0.496	354	363	-0.163086	0.041322
Unigene1717_Sample_011046	-0.0574	0.09007	0.03296	-0.14333	462	57.79	39.61	48.7	49.35	0.3459	0.3008	0.2759	0.287	0.193	-0.001	0.389	53.83	0.477	0.489	149	154	0.200649	0.071429
Unigene1698_Sample_011046	0.21436	-0.03178	0.06912	0.1446	792	56.06	34.85	45.455	52.27	0.3283	0.3939	0.3333	0.2994	0.284	0.132	0.508	59.33	0.504	0.477	254	264	-1.0053	0.094697
Unigene1669_Sample_011046	-0.29236	0.14662	0.16021	0.00424	1209	51.61	37.97	44.79	55.58	0.2971	0.3514	0.2459	0.2926	0.185	0.03	0.407	54.78	0.53	0.484	381	403	1.0005	0.116625
Unigene1721_Sample_011046	-0.23174	-0.275	-0.01108	-0.07287	1482	64.98	47.77	56.375	63.77	0.2673	0.424	0.1599	0.321	0.239	0.129	0.483	52.55	0.63	0.588	484	494	0.120445	0.074899
Unigene1673_Sample_011046	-0.22838	0.07311	0.18614	-0.13671	1353	58.54	40.13	49.335	51	0.3838	0.3131	0.2097	0.2785	0.229	0.04	0.416	55.81	0.49	0.499	433	451	0.579823	0.148559
Unigene1726_Sample_011046	0.01726	-0.24569	-0.03772	0.05995	1254	65.07	39.47	52.27	56.7	0.3144	0.3114	0.2178	0.3932	0.251	0.09	0.464	54.31	0.561	0.537	412	418	-0.17201	0.033493
Unigene1701_Sample_011046	-0.02405	0.12002	-0.01616	-0.09951	1302	51.15	42.17	46.66	46.54	0.429	0.3115	0.2232	0.2516	0.238	0.045	0.441	52.79	0.453	0.466	424	434	0.050691	0.087558
Unigene1706_Sample_011046	-0.08967	0.02671	-0.01417	0.10271	1320	52.95	43.41	48.18	56.14	0.2861	0.3768	0.3087	0.2923	0.241	0.042	0.445	60.53	0.528	0.508	409	440	-0.421364	0.161364
Unigene1687_Sample_011046	0.02622	0.15383	-0.06874	-0.15373	564	52.13	41.49	46.81	50	0.3882	0.3289	0.2692	0.3197	0.213	0.033	0.454	60.21	0.486	0.479	183	188	-0.792553	0.074468
Unigene1715_Sample_011046	-0.36228	-0.22001	-0.10638	-0.24885	807	60.59	54.28	57.435	62.45	0.2383	0.4	0.2027	0.2698	0.233	0.126	0.474	54.44	0.601	0.591	253	269	0.573978	0.074349
Unigene1671_Sample_011046	0.05254	0.34844	0.11021	0.07399	750	48.4	38	43.2	40	0.4619	0.2714	0.2849	0.2147	0.191	0.033	0.421	51.83	0.38	0.421	242	250	0.0232	0.144
Unigene1729_Sample_011046	-0.04709	-0.00265	-0.19645	-0.13107	1152	51.04	49.74	50.39	55.73	0.2857	0.3619	0.2676	0.2962	0.224	0.093	0.485	57.36	0.539	0.522	369	384	-0.364063	0.065104
Unigene1680_Sample_011046	0.00034	-0.16531	-0.10137	-0.0074	1449	64.39	47	55.695	49.9	0.3684	0.3158	0.243	0.2892	0.237	0.055	0.451	56.33	0.491	0.538	475	483	-0.523603	0.047619
Unigene1704_Sample_011046	-0.17989	-0.03239	0.04167	-0.04073	615	50.73	42.44	46.585	57.07	0.3333	0.4074	0.2345	0.2782	0.226	0.04	0.435	57.27	0.539	0.501	191	205	-0.091707	0.126829
Unigene1679_Sample_011046	0.05743	0.05068	-0.1114	0.0591	1032	60.76	43.31	52.035	46.8	0.4145	0.2909	0.2664	0.3004	0.261	0.107	0.482	58	0.455	0.503	336	344	-0.6125	0.087209
Unigene1702_Sample_011046	0.39134	-0.14587	0.07196	0.25106	576	66.67	31.77	49.22	47.4	0.4203	0.3116	0.3116	0.3488	0.258	0.007	0.444	61	0.466	0.486	189	192	-1.36719	0.072917
Unigene1683_Sample_011046	-0.04283	-0.13367	0.05847	-0.13212	1869	57.3	38.84	48.07	57.14	0.3026	0.3848	0.2402	0.3282	0.247	0.094	0.466	56.61	0.56	0.511	607	623	-0.230176	0.078652
Unigene1688_Sample_011046	-0.0512	0.00572	-0.09079	0.00713	879	60.41	39.93	50.17	51.19	0.4008	0.3441	0.2056	0.2828	0.231	0.101	0.465	56.83	0.496	0.505	284	293	-0.469625	0.078498
Unigene1711_Sample_011046	0.05444	-0.00562	-0.06413	-0.07537	738	56.91	45.93	51.42	47.15	0.3886	0.3264	0.3125	0.2824	0.282	0.049	0.477	55.94	0.461	0.5	241	246	-0.742276	0.093496
Unigene1692_Sample_011046	-0.10255	0.05783	-0.16743	-0.10369	1221	52.58	45.7	49.14	49.14	0.3478	0.3101	0.2843	0.2823	0.22	0.017	0.428	55.02	0.479	0.491	397	407	-0.438821	0.081081
Unigene1697_Sample_011046	0.11758	-0.03259	0.09257	-0.11954	606	53.96	37.62	45.79	53.47	0.3046	0.3046	0.3221	0.3451	0.173	-0.049	0.381	59.45	0.503	0.483	189	202	-0.389604	0.108911
Unigene1720_Sample_011046	0.04805	-0.0728	0.14336	0.04272	1968	55.79	35.06	45.425	52.74	0.3393	0.3393	0.2914	0.3455	0.262	0.05	0.456	57.78	0.509	0.479	632	656	-0.237957	0.099085
Unigene1725_Sample_011046	-0.20818	-0.06823	0.03771	0.08161	1278	55.4	41.31	48.355	57.98	0.3371	0.3971	0.2	0.3116	0.232	0.012	0.426	54.76	0.557	0.516	404	426	-0.068779	0.096244
Unigene1677_Sample_011046	-0.07698	-0.05171	0.15843	0.04051	1245	53.73	32.53	43.13	58.55	0.3235	0.3824	0.2238	0.3867	0.242	0.061	0.449	56.39	0.571	0.483	401	415	-0.328193	0.122892
Unigene1705_Sample_011046	0.03343	-0.01291	0.0551	-0.04567	1257	54.18	37.47	45.825	55.13	0.3302	0.3522	0.2627	0.3483	0.198	-0.009	0.406	61	0.531	0.489	401	419	-0.350358	0.093079
Unigene1690_Sample_011046	-0.16098	-0.04089	0.07107	0.03586	1431	54.51	39.41	46.96	56.18	0.3548	0.3907	0.1914	0.2929	0.231	0.049	0.433	55.66	0.546	0.5	460	477	0.189308	0.096436
Unigene1719_Sample_011046	-0.12436	-0.15682	0.03389	0.1198	2358	58.65	40.97	49.81	59.29	0.3192	0.4025	0.1905	0.3262	0.258	0.117	0.476	54.7	0.58	0.53	759	785	-0.087643	0.094268
Unigene1670_Sample_011046	0.04276	0.10384	-0.08971	0.07409	1707	59.93	38.84	49.385	47.63	0.3931	0.2874	0.3053	0.3136	0.219	-0.001	0.417	60.92	0.453	0.488	545	569	-0.66362	0.108963
Unigene1723_Sample_011046	-0.03199	0.14401	0.14889	0.08141	3099	48.02	36.59	42.305	48.69	0.3453	0.3524	0.3235	0.2462	0.222	0.007	0.424	57.79	0.462	0.444	986	1033	0.015199	0.118103
Unigene1766_Sample_011046	-0.03909	0.12187	-0.03734	-0.07353	2145	53.43	43.5	48.465	49.51	0.3434	0.3249	0.2968	0.2791	0.21	-0.013	0.408	58.82	0.479	0.488	693	715	-0.223357	0.109091
Unigene1737_Sample_011046	0.0509	0.0913	-0.1008	-0.13969	1437	50.1	46.14	48.12	48.43	0.3799	0.2696	0.2534	0.3235	0.217	0.013	0.426	57.3	0.471	0.482	467	479	-0.333194	0.077244
Unigene1770_Sample_011046	0.07004	0.01607	0.03329	-0.02159	585	62.05	38.97	50.51	47.18	0.4268	0.2994	0.2384	0.2837	0.248	0.007	0.416	60.41	0.458	0.494	190	195	-0.07641	0.087179
Unigene1741_Sample_011046	-0.18246	-0.06651	-0.26727	-0.10676	714	68.91	48.74	58.825	53.78	0.3267	0.3564	0.2211	0.266	0.232	0.052	0.427	52.96	0.526	0.571	232	238	-0.04958	0.042017
Unigene1750_Sample_011046	0.05901	-0.07022	-0.13901	0.19508	1290	58.14	42.09	50.115	55.12	0.3593	0.3443	0.2239	0.3488	0.247	0.035	0.446	56.67	0.533	0.518	413	430	-0.568837	0.062791
Unigene1784_Sample_011046	-0.12416	-0.12266	0.08182	0.13997	1767	54.67	36.67	45.67	60.27	0.3015	0.4555	0.2262	0.3211	0.278	0.093	0.475	54.05	0.587	0.505	566	589	-0.33107	0.105263
Unigene1755_Sample_011046	-0.23174	-0.275	-0.01108	-0.07287	1482	64.98	47.77	56.375	63.77	0.2673	0.424	0.1599	0.321	0.239	0.129	0.483	52.55	0.63	0.588	484	494	0.120445	0.074899
Unigene1789_Sample_011046	-0.05627	-0.11298	-0.03351	0.03975	888	60.47	41.89	51.18	57.43	0.3143	0.3102	0.2042	0.3991	0.189	0.052	0.423	59.48	0.567	0.533	291	296	-0.304392	0.064189
Unigene1793_Sample_011046	0.14381	-0.13575	-0.02515	-0.01695	741	59.92	42.11	51.015	55.06	0.3789	0.2632	0.2054	0.427	0.224	0.045	0.436	55.01	0.534	0.524	236	246	-0.640244	0.065041
Unigene1735_Sample_011046	0.04114	-0.12438	0.07639	0.15343	2784	52.37	35.56	43.965	58.51	0.3352	0.3855	0.2074	0.3834	0.268	0.073	0.469	55.54	0.575	0.488	906	928	-0.503772	0.09375
Unigene1744_Sample_011046	-0.02699	0.01318	-0.13552	-0.18429	903	57.14	46.51	51.825	49.17	0.3478	0.3162	0.2675	0.2735	0.215	-0.002	0.414	57.11	0.485	0.509	297	301	-0.284718	0.059801
Unigene1753_Sample_011046	-0.17045	-0.11254	0.02931	-0.09154	1002	56.89	45.21	51.05	57.49	0.3216	0.3781	0.2056	0.306	0.248	0.101	0.472	55.06	0.556	0.532	320	334	-0.095509	0.101796
Unigene1787_Sample_011046	0.24506	-0.0439	0.04381	0.18442	1920	50	35	42.5	52.03	0.4081	0.3162	0.2495	0.3721	0.251	0.013	0.437	55.51	0.503	0.457	618	640	-0.964531	0.090625
Unigene1758_Sample_011046	0.0573	-0.17889	0.0357	-0.17575	498	62.65	41.57	52.11	53.61	0.3231	0.3154	0.2612	0.3411	0.22	0.079	0.451	50.77	0.525	0.526	162	166	-0.434337	0.048193
Unigene1762_Sample_011046	-0.00905	0.25208	-0.07526	-0.10311	843	54.09	43.42	48.755	41.64	0.4224	0.2284	0.3128	0.2577	0.178	-0.042	0.386	56.27	0.386	0.464	267	281	-0.025979	0.085409
Unigene1733_Sample_011046	-0.08572	0.02272	0.13673	0.01274	615	52.2	37.07	44.635	54.63	0.3506	0.3966	0.2443	0.2906	0.248	0.12	0.485	61	0.526	0.48	196	205	-0.440976	0.107317
Unigene1796_Sample_011046	0.10418	-0.0906	-0.04681	0.015	651	58.53	44.24	51.385	53.92	0.3539	0.1517	0.2139	0.4941	0.196	-0.089	0.355	53.37	0.526	0.522	211	217	0.156221	0.059908
Unigene1767_Sample_011046	-0.04539	0.12438	-0.04235	-0.06809	2190	53.15	43.97	48.56	49.59	0.3454	0.3257	0.2931	0.2776	0.21	-0.014	0.409	58.44	0.479	0.489	707	730	-0.227808	0.110959
Unigene1742_Sample_011046	-0.04197	0.10374	0.00037	-0.10712	1494	55.62	40.56	48.09	50.2	0.3358	0.3187	0.2933	0.2829	0.198	-0.009	0.393	60.28	0.481	0.488	478	498	-0.051807	0.088353
Unigene1776_Sample_011046	-0.09717	-0.16407	-0.28598	-0.17745	585	62.05	53.33	57.69	52.82	0.3962	0.3899	0.1847	0.2323	0.284	0.154	0.516	52.67	0.516	0.561	190	195	-0.641539	0.061538
Unigene1747_Sample_011046	-0.05193	-0.13328	-0.1	-0.04334	1047	59.03	45.85	52.44	57.02	0.3459	0.3733	0.1808	0.3189	0.202	0.007	0.421	55.23	0.559	0.54	340	349	-0.594842	0.060172
Unigene1780_Sample_011046	0.11314	0.22428	0.14578	0.0288	1158	50.52	38.6	44.56	41.45	0.4361	0.282	0.3382	0.2688	0.227	-0.051	0.395	57.72	0.405	0.435	380	386	-0.205699	0.095855
Unigene1751_Sample_011046	-0.1384	-0.40107	0.03219	0.09787	1875	59.2	37.28	48.24	72.48	0.2247	0.4115	0.1237	0.5056	0.283	0.194	0.523	46.67	0.715	0.563	604	625	-0.2984	0.0624
Unigene1756_Sample_011046	0.02114	-0.27724	-0.07585	0.11543	723	62.66	42.32	52.49	58.51	0.2969	0.2656	0.2205	0.4462	0.223	-0.016	0.406	52.34	0.573	0.545	234	241	-0.226556	0.049793
Unigene1731_Sample_011046	0.13831	0.04829	-0.05696	0.08913	2514	55.01	40.33	47.67	47.97	0.4107	0.2718	0.2526	0.329	0.24	0.014	0.426	58.03	0.466	0.478	817	838	-0.289022	0.059666
Unigene1736_Sample_011046	-0.26204	-0.0655	-0.02653	-0.23867	759	58.89	47.04	52.965	56.13	0.3656	0.3877	0.1407	0.2649	0.25	0.125	0.472	51.88	0.552	0.54	248	253	0.307905	0.075099
Unigene1779_Sample_011046	-0.05736	0.06291	-0.05993	0.05106	675	56.44	43.56	50	52	0.3298	0.2979	0.2706	0.3312	0.194	0.001	0.407	61	0.5	0.507	216	225	-0.178667	0.102222
Unigene1783_Sample_011046	0.0867	0.00675	-0.02474	-0.00702	489	54.6	41.1	47.85	49.69	0.4109	0.2791	0.2437	0.3423	0.244	0.069	0.449	55.86	0.474	0.485	156	163	-0.457055	0.07362
Unigene1763_Sample_011046	-0.02967	-0.09389	-0.10036	-0.20503	543	64.09	49.17	56.63	49.17	0.3442	0.2857	0.2617	0.2727	0.203	-0.048	0.377	55.46	0.474	0.541	175	181	0.127072	0.044199
Unigene1734_Sample_011046	0.14748	0.01458	0.00713	0.11868	1170	53.33	37.44	45.385	47.95	0.4276	0.2727	0.2533	0.3201	0.225	0.028	0.429	59.42	0.456	0.462	373	390	-0.571795	0.079487
Unigene1797_Sample_011046	0.12454	0.13088	0.09901	0.09059	756	51.98	36.51	44.245	45.63	0.398	0.2755	0.3242	0.3086	0.216	0.057	0.452	61	0.432	0.447	241	252	-0.354762	0.09127
Unigene1739_Sample_011046	0.19943	0.20836	-0.02651	-0.07042	918	50.65	41.83	46.24	40.85	0.3859	0.1992	0.3667	0.2857	0.171	-0.015	0.399	57.79	0.382	0.444	293	306	-0.391176	0.084967
Unigene1743_Sample_011046	0.03337	0.16054	-0.03875	-0.02925	645	51.16	43.72	47.44	46.05	0.339	0.2825	0.3415	0.2703	0.195	-0.003	0.408	61	0.437	0.47	206	215	-0.256279	0.097674
Unigene1777_Sample_011046	0.17277	0.00791	-0.09444	-0.07149	603	53.23	40.3	46.765	49.75	0.3333	0.3137	0.3067	0.3182	0.216	-0.002	0.419	52.69	0.49	0.478	198	201	-0.587562	0.059701
Unigene1748_Sample_011046	-0.00322	0.08143	0.13237	0.15627	825	52.36	40	46.18	50.55	0.2751	0.3624	0.3493	0.2634	0.188	0.01	0.41	59.94	0.493	0.476	268	275	-0.155636	0.101818
Unigene1752_Sample_011046	-0.19205	-0.0671	0.20229	-0.07806	1242	53.86	35.02	44.44	59.18	0.3239	0.4479	0.1818	0.2932	0.229	0.061	0.443	54.87	0.584	0.494	406	414	-0.027295	0.10628
Unigene1786_Sample_011046	0.48995	-0.15037	-0.01269	0.01647	690	53.48	37.83	45.655	49.57	0.338	0.2958	0.3579	0.3443	0.224	-0.008	0.43	61	0.475	0.47	221	230	-1.31913	0.065217
Unigene1790_Sample_011046	-0.06373	0.03571	-0.05438	-0.04713	1128	52.93	45.48	49.205	51.06	0.3633	0.3505	0.2483	0.2689	0.218	0.027	0.429	57.85	0.495	0.498	364	376	-0.257447	0.06117
Unigene1761_Sample_011046	0.13161	-0.09455	0.05929	-0.13189	798	58.27	40.6	49.435	48.87	0.3738	0.3495	0.2878	0.2595	0.219	0.038	0.441	57.37	0.469	0.492	256	266	-0.578195	0.033835
Unigene1732_Sample_011046	-0.13868	-0.12593	-0.10212	0.16304	1680	57.86	45.71	51.785	58.57	0.2964	0.3603	0.2173	0.357	0.234	0.057	0.452	55.58	0.572	0.54	542	560	-0.23375	0.064286
Unigene1795_Sample_011046	0.0427	-0.04135	-0.13241	-0.09409	582	64.95	49.48	57.215	46.39	0.3797	0.2532	0.2667	0.2857	0.23	0.123	0.468	59.92	0.447	0.536	188	194	-0.407217	0.06701
Unigene1848_Sample_011046	0.17603	0.10785	0.01597	-0.03428	675	55.56	35.56	45.56	42.22	0.4689	0.209	0.2765	0.3375	0.183	-0.134	0.335	53.46	0.412	0.444	221	225	-0.517778	0.08
Unigene1857_Sample_011046	0.0332	-0.00617	-0.06125	0.00338	1140	56.05	39.74	47.895	51.84	0.3657	0.3625	0.2473	0.2841	0.22	0.004	0.419	59.61	0.508	0.492	372	380	-0.583684	0.081579
Unigene1828_Sample_011046	0.0243	0.12135	-0.16155	0.19361	738	50.81	44.31	47.56	49.59	0.2798	0.3316	0.3723	0.2816	0.189	-0.084	0.367	60.87	0.477	0.482	237	246	-0.547561	0.065041
Unigene1803_Sample_011046	-0.06881	-0.02618	-0.15896	-0.09974	1296	52.55	52.08	52.315	52.08	0.3324	0.346	0.2394	0.262	0.202	0.022	0.435	56.79	0.508	0.522	421	432	-0.302083	0.055556
Unigene1837_Sample_011046	0.02066	0.10664	-0.06631	-0.02262	1311	55.84	43.48	49.66	48.97	0.3583	0.3056	0.2789	0.2866	0.22	0.035	0.437	60.09	0.47	0.494	421	437	-0.127918	0.077803
Unigene1808_Sample_011046	-0.01738	0.012	0.10505	0.05795	666	52.25	39.64	45.945	55.86	0.2712	0.3842	0.2976	0.3289	0.207	0.054	0.444	61	0.546	0.492	216	222	-0.252703	0.09009
Unigene1806_Sample_011046	-0.07189	0.04961	-0.05443	0.12001	600	52	44	48	55	0.3195	0.3964	0.2535	0.2846	0.222	0.051	0.454	61	0.536	0.503	194	200	-0.5885	0.095
Unigene1810_Sample_011046	-0.16343	-0.11966	-0.06989	-0.03764	756	52.78	44.44	48.61	59.92	0.2727	0.4737	0.2366	0.2616	0.28	0.187	0.531	52.51	0.588	0.524	245	252	-0.56627	0.087302
Unigene1815_Sample_011046	-0.04379	-0.06098	0.04971	-0.02046	2445	56.93	34.36	45.645	54.6	0.3328	0.3644	0.2573	0.3269	0.24	0.063	0.445	57.41	0.53	0.486	787	815	-0.202699	0.078528
Unigene1891_Sample_011046	-0.08759	0.13501	-0.03288	-0.14691	681	58.59	44.49	51.54	44.05	0.4328	0.3284	0.226	0.2	0.23	0.065	0.451	54.1	0.438	0.49	226	227	0.055947	0.07489
Unigene1838_Sample_011046	0.26689	-0.51182	0.09023	-0.05595	2589	63.62	35.81	49.715	61.88	0.3186	0.4089	0.1904	0.3846	0.284	0.12	0.493	51.34	0.607	0.538	838	863	-0.902665	0.020857
Unigene1809_Sample_011046	0.17272	0.01125	0.08856	0.13128	1200	52.75	36.75	44.75	49.75	0.3421	0.3224	0.3212	0.3165	0.222	0.029	0.439	57.83	0.481	0.464	387	400	-0.479	0.07
Unigene1871_Sample_011046	0.04971	0.28576	-0.13475	-0.02377	885	54.24	41.36	47.8	42.03	0.3884	0.2273	0.3235	0.2581	0.182	-0.015	0.39	58.55	0.394	0.459	282	294	0.212585	0.044218
Unigene1842_Sample_011046	3e-05	-0.0721	0.11507	0.06589	669	52.02	34.53	43.275	57.85	0.3333	0.4068	0.2215	0.3446	0.261	0.159	0.512	58.5	0.567	0.481	217	223	-0.581166	0.089686
Unigene1880_Sample_011046	-0.01452	0.15909	-0.23227	-0.00173	609	52.22	47.29	49.755	48.28	0.3713	0.3114	0.2829	0.2877	0.217	0.05	0.447	54.16	0.472	0.493	199	203	-0.817734	0.073892
Unigene1822_Sample_011046	-0.02693	-0.00404	0.1828	0.10636	939	48.24	31.95	40.095	57.83	0.2927	0.4309	0.2703	0.3299	0.226	0	0.421	53.46	0.563	0.46	302	313	-0.302236	0.111821
Unigene1827_Sample_011046	0.02892	-0.02342	-0.00062	0.09252	1122	56.95	37.97	47.46	54.28	0.3103	0.3483	0.2682	0.3298	0.223	0.048	0.44	57.6	0.533	0.497	366	374	-0.151872	0.072193
Unigene1836_Sample_011046	-0.26848	-0.02273	-0.04229	-0.11171	1224	52.94	49.26	51.1	54.66	0.3485	0.3807	0.1803	0.2526	0.239	0.083	0.468	55.25	0.537	0.523	400	408	0.080147	0.085784
Unigene1807_Sample_011046	-0.00956	0.15354	-0.01236	0.11952	1404	52.35	39.32	45.835	47.44	0.377	0.322	0.3168	0.2609	0.218	-0.02	0.416	55.47	0.45	0.464	447	468	-0.441667	0.098291
Unigene1899_Sample_011046	-0.05435	0.05006	0.16124	0.10084	1428	51.68	34.24	42.96	54.41	0.3634	0.3531	0.2324	0.3422	0.234	0.037	0.435	60.49	0.525	0.468	457	476	-0.277941	0.136555
Unigene1854_Sample_011046	-0.06728	-0.15616	0.0434	-0.18016	750	64.4	41.6	53	54.4	0.3756	0.3854	0.185	0.2766	0.224	0.067	0.441	56.03	0.535	0.535	245	250	-0.2348	0.088
Unigene1825_Sample_011046	-0.00341	-0.07292	-0.01097	0.08087	1263	57.96	42.28	50.12	52.97	0.3186	0.3392	0.2687	0.3069	0.242	0.044	0.438	59.26	0.512	0.511	406	421	-0.146556	0.057007
Unigene1805_Sample_011046	-0.02259	0.06036	0.07535	-0.08874	696	52.59	40.95	46.77	56.47	0.3386	0.3069	0.2256	0.4026	0.212	0.122	0.48	58.65	0.543	0.5	221	232	-0.174138	0.12069
Unigene1897_Sample_011046	0.15487	-0.0095	-0.20908	-0.02516	1449	58.8	45.76	52.28	45.13	0.4372	0.2705	0.2734	0.2766	0.259	0.03	0.451	56.84	0.434	0.499	468	483	-0.774948	0.070393
Unigene1814_Sample_011046	-0.27074	-0.0566	-0.13784	-0.10902	798	61.65	49.62	55.635	59.77	0.2966	0.3898	0.185	0.2984	0.208	0.058	0.438	59.7	0.582	0.57	256	266	-0.021428	0.06391
Unigene1992_Sample_011046	0.05813	-0.0622	0.03729	0.03237	1566	54.79	37.74	46.265	52.68	0.3652	0.3113	0.2384	0.3447	0.237	0.019	0.424	60.68	0.511	0.484	505	522	-0.146552	0.063218
Unigene1934_Sample_011046	-0.45616	-0.04259	0.10687	-0.05272	477	55.35	42.14	48.745	61.64	0.25	0.4143	0.2131	0.2685	0.22	0.125	0.453	58.45	0.588	0.53	148	159	0.909434	0.106918
Unigene1939_Sample_011046	0.30061	-0.63602	-0.01054	0.06084	573	69.11	36.65	52.88	61.78	0.379	0.3871	0.1605	0.4204	0.343	0.096	0.492	49.3	0.61	0.558	187	191	-1.22461	0.020942
Unigene2002_Sample_011046	-0.06915	0.22969	-0.10887	-0.06966	759	52.17	42.29	47.23	43.48	0.3716	0.2982	0.3196	0.2543	0.211	-0.007	0.417	60.49	0.433	0.46	252	253	-0.243083	0.071146
Unigene1957_Sample_011046	0.1248	0.19862	0.00677	0.18167	450	53.33	41.33	47.33	44	0.3448	0.3276	0.4112	0.2308	0.217	-0.007	0.432	61	0.425	0.462	146	150	-0.765333	0.113333
Unigene1928_Sample_011046	-0.34003	-0.0078	0.01863	-0.15849	606	54.46	49.5	51.98	56.93	0.3672	0.4746	0.1618	0.1692	0.277	0.107	0.482	48.73	0.549	0.536	193	202	-0.053465	0.138614
Unigene1990_Sample_011046	-0.25838	-0.0092	0.0452	-0.02686	639	58.69	45.07	51.88	58.69	0.2582	0.456	0.277	0.2263	0.218	0.081	0.46	56.84	0.564	0.541	202	213	-0.226761	0.126761
Unigene1961_Sample_011046	-0.07064	0.1625	0.04873	-0.11398	1512	51.79	40.48	46.135	46.23	0.3638	0.2981	0.3045	0.2514	0.205	0.009	0.414	56.45	0.442	0.462	486	504	0.235913	0.09127
Unigene1966_Sample_011046	-0.07974	-0.26314	0.0822	-0.0764	573	58.12	41.36	49.74	60.21	0.3585	0.4025	0.1242	0.338	0.238	0.096	0.463	53.94	0.596	0.532	188	191	-0.343456	0.073298
Unigene2005_Sample_011046	-0.29984	-0.17517	-0.11053	-0.02279	450	56.67	51.33	54	64	0.3	0.4385	0.1364	0.2941	0.283	0.198	0.532	48.61	0.617	0.573	141	150	0.059333	0.073333
Unigene1921_Sample_011046	8e-05	0.20018	0.13994	0.21892	507	46.75	36.09	41.42	48.52	0.3681	0.3333	0.2982	0.2843	0.217	0.032	0.433	58.4	0.47	0.438	164	169	-0.360355	0.142012
Unigene1989_Sample_011046	0.03681	-0.03199	0.11454	0.03675	618	50.97	35.44	43.205	55.83	0.3114	0.3533	0.2549	0.3529	0.193	0.017	0.414	59.31	0.54	0.474	198	206	-0.256311	0.082524
Unigene1930_Sample_011046	0.16392	0.0519	-0.03977	0.07166	1995	55.94	40	47.97	48.72	0.3696	0.2806	0.3026	0.323	0.194	-0.047	0.39	60.18	0.466	0.482	639	665	-0.590075	0.094737
Unigene1935_Sample_011046	-0.20417	-0.10947	-0.00203	0.03154	729	60.91	42.8	51.855	57.61	0.3153	0.4039	0.2267	0.3049	0.26	0.067	0.455	56.69	0.562	0.538	235	243	-0.283539	0.131687
Unigene1906_Sample_011046	-0.06041	0.17572	-0.0508	0.08356	903	52.82	45.51	49.165	47.51	0.3943	0.3496	0.2891	0.2121	0.266	0.068	0.465	58.2	0.448	0.486	286	301	-0.184718	0.096346
Unigene1998_Sample_011046	0.01892	-0.18486	0.07814	0.22084	519	52.02	32.95	42.485	60.69	0.3701	0.4016	0.1842	0.4095	0.3	0.059	0.475	57.36	0.58	0.486	162	173	-0.693642	0.104046
Unigene1969_Sample_011046	-0.03656	0.01331	0.07328	0.09351	714	49.58	39.08	44.33	57.98	0.3098	0.413	0.253	0.3205	0.235	0.05	0.453	54.2	0.56	0.491	225	237	-0.33038	0.118143
Unigene2003_Sample_011046	-0.15772	-0.17374	0.03023	0.08196	516	56.4	43.6	50	66.86	0.2329	0.3904	0.1704	0.439	0.205	0.062	0.44	55.75	0.661	0.556	168	172	0.073256	0.081395
Unigene1978_Sample_011046	0.02599	-0.10954	0.09545	0.13229	507	55.62	32.54	44.08	59.17	0.2769	0.3769	0.2683	0.3909	0.216	-0.012	0.404	59.41	0.571	0.491	161	169	-0.350888	0.071006
Unigene1982_Sample_011046	-0.07736	-0.03947	0.01893	-0.0724	756	50.4	40.08	45.24	56.35	0.3143	0.2905	0.2268	0.4101	0.232	0.009	0.414	60.23	0.549	0.489	244	252	0.277778	0.09127
Unigene1929_Sample_011046	0.06409	-0.29552	0.00676	0.18059	480	56.88	33.13	45.005	60	0.4068	0.3051	0.1185	0.4793	0.287	0.03	0.43	48.76	0.595	0.5	158	160	-0.458125	0.04375
Unigene1991_Sample_011046	-0.15074	-0.07444	-0.03513	0.02027	1176	57.4	47.19	52.295	57.14	0.2776	0.394	0.2443	0.2827	0.193	0.046	0.437	57.82	0.558	0.539	380	392	-0.005102	0.066327
Unigene1962_Sample_011046	-0.04971	0.01035	-0.01346	0.04862	1584	56.06	41.48	48.77	50.76	0.3753	0.3478	0.25	0.2792	0.232	0.045	0.443	57.42	0.49	0.494	510	528	-0.267045	0.075758
Unigene1913_Sample_011046	0.01939	-0.00877	0.09977	0.01462	525	56.57	37.14	46.855	53.14	0.3403	0.375	0.2683	0.3091	0.231	-0.015	0.406	60.12	0.518	0.49	170	175	-0.507429	0.108571
Unigene1976_Sample_011046	0.09643	-0.09642	0.12796	0.02279	711	60.76	33.33	47.045	53.16	0.3579	0.3105	0.2515	0.3519	0.183	-0.016	0.379	60.18	0.511	0.491	227	237	-0.670464	0.080169
Unigene1918_Sample_011046	-0.08493	-0.14866	-0.05941	0.02942	1353	58.76	45.45	52.105	58.54	0.3288	0.3774	0.1912	0.3344	0.263	0.111	0.486	53.33	0.569	0.542	434	451	-0.302883	0.070953
Unigene1911_Sample_011046	-0.06136	-0.11429	0.1918	-0.08927	618	53.88	37.38	45.63	58.74	0.3272	0.3827	0.2133	0.3525	0.185	0.029	0.429	58.9	0.566	0.5	196	206	-0.226699	0.087379
Unigene1974_Sample_011046	-0.11653	-0.05475	-0.09505	-0.10105	1353	59.65	47.45	53.55	54.77	0.3351	0.3803	0.221	0.2771	0.222	0.095	0.465	57.06	0.535	0.54	439	451	-0.378492	0.066519
Unigene1954_Sample_011046	0.60293	-0.11701	-0.18306	0.1041	1068	55.06	38.2	46.63	46.35	0.3963	0.2166	0.3323	0.3828	0.267	-0.068	0.421	61	0.46	0.465	354	356	-1.31208	0.033708
Unigene2080_Sample_011046	-0.08046	0.03579	-0.07867	0.01167	768	57.03	46.88	51.955	50.39	0.3427	0.3192	0.2769	0.2865	0.215	0.008	0.419	60.82	0.488	0.514	248	256	-0.235156	0.109375
Unigene2056_Sample_011046	-0.17488	-0.0058	0.09841	-0.07785	585	51.28	41.03	46.155	55.38	0.3436	0.3926	0.2214	0.3125	0.272	0.097	0.471	58.1	0.545	0.492	191	195	0.128205	0.102564
Unigene2031_Sample_011046	-0.02791	0.00765	-0.01536	0.14157	2214	53.12	40.38	46.75	53.52	0.3514	0.3581	0.2464	0.3136	0.243	0.026	0.438	55.77	0.52	0.49	714	738	-0.248645	0.081301
Unigene2065_Sample_011046	0.43129	-0.05313	0.01508	-0.12184	552	58.7	32.07	45.385	43.48	0.4262	0.1885	0.3333	0.3537	0.256	0.015	0.43	50.61	0.419	0.447	179	184	-0.629891	0.048913
Unigene2007_Sample_011046	0.18827	0.22062	-0.02118	0.00806	714	47.9	40.76	44.33	37.82	0.4516	0.2634	0.3386	0.2164	0.244	-0.06	0.393	55.67	0.368	0.422	234	238	-0.358824	0.088235
Unigene2040_Sample_011046	-0.13318	-0.22214	-0.11558	-0.05297	498	69.88	48.19	59.035	56.63	0.3542	0.3611	0.1628	0.328	0.285	0.121	0.485	54.03	0.564	0.582	165	166	-0.199398	0.060241
Unigene2074_Sample_011046	-0.09062	0.02125	0.00802	0.02866	729	60.49	42.8	51.645	50.21	0.3731	0.3532	0.2486	0.2456	0.234	0.146	0.491	59.97	0.483	0.512	234	243	-0.149794	0.090535
Unigene2045_Sample_011046	-0.0965	-0.02	-0.01993	-0.06759	1881	57.89	42.9	50.395	53.27	0.3409	0.3485	0.2349	0.287	0.202	0.002	0.412	56.38	0.516	0.514	605	627	-0.044817	0.07177
Unigene2079_Sample_011046	-0.09492	-0.00847	0.06486	0.1039	675	54.67	40.89	47.78	52.44	0.3622	0.373	0.2286	0.2704	0.265	0.052	0.447	54.18	0.511	0.493	219	225	0.214666	0.088889
Unigene2054_Sample_011046	-0.09114	-0.07841	0.04814	0.02436	498	53.61	37.35	45.48	59.64	0.3188	0.3841	0.1917	0.354	0.241	0.079	0.456	59.94	0.581	0.502	160	166	-0.134337	0.096386
Unigene2088_Sample_011046	-0.21045	-0.21527	-0.15915	0.0162	846	60.64	48.58	54.61	62.06	0.2746	0.3852	0.1717	0.3394	0.232	0.084	0.462	50.34	0.611	0.571	275	282	-0.050709	0.053191
Unigene2034_Sample_011046	-0.10527	-0.2109	0.20818	-0.05395	1014	59.76	34.02	46.89	60.06	0.3262	0.3978	0.1774	0.3568	0.232	0.042	0.428	54.69	0.587	0.513	327	338	-0.01213	0.08284
Unigene2072_Sample_011046	-0.14314	-0.14115	0.00999	0.12364	1704	57.57	39.96	48.765	59.15	0.3596	0.4	0.1465	0.3284	0.267	0.092	0.467	52.1	0.58	0.522	552	568	-0.15	0.091549
Unigene2014_Sample_011046	0.22259	0.04244	0.32926	0.05708	687	54.59	21.83	38.21	48.91	0.3728	0.3787	0.3354	0.2877	0.211	-0.016	0.399	58.7	0.475	0.418	223	229	-0.460699	0.09607
Unigene2081_Sample_011046	-0.03547	-0.10718	0.00254	-0.08187	603	63.18	40.3	51.74	56.72	0.2671	0.3975	0.2733	0.3061	0.195	0.044	0.434	59.36	0.556	0.534	196	201	-0.268657	0.059701
Unigene2086_Sample_011046	0.06626	-0.11102	-0.10401	0.08897	606	56.44	41.58	49.01	55.94	0.3203	0.366	0.2667	0.3125	0.251	0.079	0.463	60.02	0.532	0.513	190	202	-0.667327	0.079208
Unigene2037_Sample_011046	0.34995	-0.27548	0.07022	-0.21545	474	56.96	36.71	46.835	56.96	0.3596	0.2807	0.2077	0.45	0.206	0.027	0.442	53.16	0.558	0.502	154	158	-0.74557	0.018987
Unigene2070_Sample_011046	0.0656	0.13898	0.096	-0.00961	672	54.02	39.29	46.655	43.75	0.3681	0.2692	0.3598	0.2763	0.202	-0.117	0.35	58.14	0.419	0.457	217	224	0.013393	0.102679
Unigene2046_Sample_011046	0.04779	0.03913	0.14281	0.04576	720	47.92	36.67	42.295	53.33	0.3481	0.3204	0.3082	0.3267	0.224	-0.048	0.393	58.44	0.489	0.46	219	240	-0.135	0.116667
Unigene2049_Sample_011046	-0.2115	0.00305	-0.05084	-0.15105	669	62.78	47.98	55.38	51.57	0.3641	0.3487	0.2229	0.2516	0.216	0.03	0.421	57.84	0.5	0.541	216	223	-0.124664	0.085202
Unigene2082_Sample_011046	-0.186	-0.10332	-0.20173	-0.01855	1374	61.35	47.6	54.475	57.64	0.3238	0.4093	0.1778	0.2665	0.227	0.073	0.45	54.95	0.568	0.555	449	458	0.027729	0.039301
Unigene2053_Sample_011046	0.20292	-0.22282	-0.05973	0.05717	954	62.26	41.51	51.885	52.2	0.343	0.3182	0.2738	0.3403	0.258	-0.022	0.419	53.46	0.51	0.52	310	318	-0.75283	0.056604
Unigene2024_Sample_011046	-0.21677	-0.25296	0.1144	-0.09671	1104	62.23	38.59	50.41	65.22	0.2806	0.4419	0.147	0.3588	0.236	0.112	0.465	53.44	0.643	0.553	359	368	-0.089946	0.097826
Unigene2058_Sample_011046	-0.08184	-0.14349	0.03205	0.07826	1554	56.37	39.38	47.875	57.92	0.285	0.3658	0.2552	0.3603	0.243	0.031	0.431	54.89	0.565	0.512	501	518	-0.203282	0.092664
Unigene2029_Sample_011046	0.01173	0.11352	0.09097	-0.07839	459	52.94	37.91	45.425	47.06	0.344	0.32	0.3486	0.2647	0.212	-0.077	0.372	61	0.453	0.46	148	153	-0.087582	0.104575
Unigene2062_Sample_011046	0.06954	-0.04361	-0.01956	-0.02894	894	55.7	40.6	48.15	53.36	0.3391	0.3176	0.2667	0.3365	0.256	0.061	0.452	56.53	0.509	0.499	283	298	-0.134899	0.083893
Unigene2033_Sample_011046	0.48473	0.05603	0.10297	-0.05689	735	56.33	34.69	45.51	40.41	0.322	0.2316	0.4341	0.2778	0.195	-0.002	0.409	58.86	0.397	0.438	242	245	-0.729796	0.04898
Unigene2067_Sample_011046	0.01558	-0.14583	0.06779	-0.00259	480	51.88	40.63	46.255	57.5	0.374	0.3089	0.2018	0.4038	0.277	0.035	0.446	53.74	0.541	0.5	148	160	-0.3225	0.125
Unigene2124_Sample_011046	-0.36032	-0.00603	0.09725	0.02317	546	53.3	43.41	48.355	59.89	0.3333	0.4444	0.1597	0.2636	0.273	0.168	0.511	55.59	0.58	0.522	174	182	-0.067582	0.148352
Unigene2158_Sample_011046	0.1092	0.13286	-0.2422	-0.2055	1098	50	51.37	50.685	45.08	0.2984	0.2656	0.3729	0.2714	0.2	-0.044	0.399	52.19	0.439	0.488	358	366	-0.568306	0.060109
Unigene2129_Sample_011046	0.03117	0.10583	0.00232	0.02651	822	60.22	43.43	51.825	42.34	0.4105	0.2838	0.2977	0.2092	0.198	0.013	0.42	61	0.402	0.487	264	274	0.066423	0.051095
Unigene2194_Sample_011046	0.16208	-0.12526	0.05042	0.01378	1413	61.15	36.94	49.045	51.59	0.3842	0.3559	0.2527	0.296	0.224	0.015	0.429	56.91	0.501	0.499	457	471	-0.612526	0.059448
Unigene2107_Sample_011046	-0.00054	-0.10487	0.18707	-0.08886	498	52.41	34.34	43.375	60.84	0.2932	0.3534	0.2149	0.4159	0.209	0.05	0.428	61	0.591	0.492	159	166	-0.140964	0.072289
Unigene2218_Sample_011046	-0.11659	-0.13247	0.16422	0.12032	480	53.13	36.88	45.005	60	0.3016	0.4206	0.2385	0.3267	0.257	0.144	0.5	60.48	0.573	0.5	150	160	-0.39375	0.1375
Unigene2174_Sample_011046	-0.22974	-0.19716	0.15928	-0.08458	801	59.18	38.58	48.88	63.3	0.2699	0.4381	0.1888	0.3261	0.232	0.099	0.459	55.62	0.619	0.537	257	267	0.147191	0.097378
Unigene2116_Sample_011046	-0.04936	0.09258	-0.00639	0.13676	1350	56.89	41.56	49.225	47.33	0.3736	0.3516	0.3146	0.2391	0.262	0.054	0.461	57.42	0.456	0.486	436	450	-0.311778	0.097778
Unigene2159_Sample_011046	-0.00892	-0.03115	-0.07509	-0.118	1308	60.32	46.1	53.21	51.61	0.3333	0.3117	0.2558	0.2896	0.233	0.1	0.463	57.83	0.499	0.527	421	436	-0.093119	0.057339
Unigene2134_Sample_011046	-0.27325	0.05159	0.04436	0.05479	546	57.14	37.91	47.525	51.65	0.3419	0.3161	0.2536	0.2917	0.216	0.022	0.424	57.8	0.488	0.489	172	182	0.809341	0.076923
Unigene2128_Sample_011046	0.10844	0.04975	-0.10546	0.13531	540	56.11	47.22	51.665	45	0.4765	0.2282	0.1892	0.2929	0.193	0.051	0.431	52.79	0.431	0.494	174	180	-0.479445	0.038889
Unigene2190_Sample_011046	-0.11717	-0.23317	0.00167	-0.20572	690	63.48	47.83	55.655	57.83	0.2974	0.3538	0.2167	0.3198	0.174	-0.082	0.357	57.62	0.561	0.564	221	230	-0.126087	0.052174
Unigene2121_Sample_011046	-0.0745	-0.2018	-0.00513	-0.01976	648	62.96	37.5	50.23	63.43	0.2754	0.4012	0.2025	0.3766	0.24	0.11	0.461	54.39	0.613	0.546	204	216	-0.393056	0.064815
Unigene2126_Sample_011046	0.1264	0.12824	0.03319	0.13824	564	57.45	34.04	45.745	42.55	0.3986	0.2905	0.3657	0.272	0.226	0.015	0.438	50.21	0.416	0.447	185	188	-0.684574	0.095745
Unigene2189_Sample_011046	-0.1678	-0.08313	0.01329	0.00885	1020	58.24	40.88	49.56	55.88	0.3357	0.3682	0.2065	0.2944	0.208	0.025	0.418	51.16	0.538	0.517	325	340	0.357353	0.091176
Unigene2101_Sample_011046	-0.0755	0.00733	-0.11319	-0.11805	1812	56.62	45.86	51.24	50.33	0.375	0.3294	0.2372	0.2727	0.22	0.079	0.454	57.07	0.488	0.509	586	604	-0.390894	0.077815
Unigene2164_Sample_011046	-0.18232	0.05282	-0.22811	0.20784	6420	62.57	47.2	54.885	48.32	0.355	0.349	0.2755	0.2312	0.239	0.047	0.443	54.64	0.474	0.527	2102	2140	-0.336822	0.070561
Unigene2169_Sample_011046	0.01661	-0.05044	0.0066	0.00146	3393	59.95	39.17	49.56	51.55	0.3883	0.3409	0.2449	0.2833	0.254	0.053	0.444	55.08	0.487	0.502	1069	1131	-0.125022	0.067197
Unigene2321_Sample_011046	0.05751	0.0539	-0.27349	-0.04319	681	57.71	48.46	53.085	45.81	0.4021	0.2963	0.2541	0.2571	0.225	0.025	0.429	57.65	0.451	0.507	224	227	-0.572687	0.039648
Unigene2278_Sample_011046	-0.1195	0.37382	0.29228	-0.08104	657	44.29	36.07	40.18	44.75	0.4064	0.3155	0.3	0.2044	0.193	-0.108	0.346	58.69	0.418	0.417	208	219	0.671233	0.196347
Unigene2330_Sample_011046	0.30512	0.14331	-0.30552	-0.16253	1347	47.44	48.11	47.775	42.09	0.3692	0.1715	0.3384	0.3271	0.186	-0.131	0.351	52.01	0.41	0.459	441	449	-0.468597	0.017817
Unigene2304_Sample_011046	0.03717	0.23428	0.02543	-0.07254	888	51.01	41.89	46.45	41.22	0.4177	0.2811	0.3084	0.233	0.216	-0.011	0.401	56.8	0.404	0.447	292	296	-0.033784	0.087838
Unigene2285_Sample_011046	-0.02928	-0.1319	0.18026	0.10081	483	46.58	32.92	39.75	61.49	0.2917	0.45	0.2389	0.3491	0.256	0.084	0.471	61	0.595	0.47	153	161	-0.452795	0.15528
Unigene2260_Sample_011046	0.06632	-0.08625	-0.07075	-0.14642	762	57.09	41.34	49.215	54.72	0.2525	0.3614	0.3168	0.3333	0.218	-0.038	0.402	61	0.542	0.51	251	254	-0.531102	0.070866
Unigene2299_Sample_011046	0.11329	0.01148	0.07336	-0.12957	456	61.18	38.16	49.67	42.11	0.4146	0.2683	0.3083	0.2613	0.252	0.074	0.453	57.81	0.413	0.471	150	152	-0.156579	0.072368
Unigene2327_Sample_011046	-0.09857	-0.18213	-0.04423	-0.09516	666	63.06	45.5	54.28	58.11	0.3226	0.3656	0.1953	0.3415	0.285	0.119	0.488	59.51	0.571	0.556	217	222	-0.257658	0.076577
Unigene2302_Sample_011046	0.00098	-0.27825	-0.14707	0.12349	525	54.29	48.57	51.43	64	0.2667	0.4593	0.2093	0.3443	0.25	0.084	0.497	54.37	0.623	0.556	167	175	-1.01714	0.068571
Unigene2283_Sample_011046	-0.22593	-0.13208	0.06967	0.15935	657	60.27	34.25	47.26	59.82	0.2978	0.4382	0.2258	0.3147	0.287	0.091	0.46	49.89	0.583	0.514	211	219	-0.199543	0.105023
Unigene2248_Sample_011046	-0.32071	0.08565	0.09066	-0.03911	1278	55.87	43.43	49.65	50.94	0.3808	0.3731	0.1818	0.2116	0.211	0.07	0.434	52.17	0.496	0.501	415	426	0.773239	0.096244
Unigene2334_Sample_011046	-0.04989	-0.38009	0.04128	0.00097	591	57.87	35.03	46.45	66.5	0.274	0.3973	0.1625	0.4295	0.251	0.033	0.42	54.11	0.649	0.531	188	197	-0.248223	0.055838
Unigene2286_Sample_011046	0.03915	0.22874	0.0235	0.13165	618	57.28	36.41	46.845	41.26	0.4881	0.2619	0.3	0.2869	0.252	0.02	0.435	56.41	0.395	0.45	200	206	-0.614078	0.106796
Unigene2339_Sample_011046	0.06319	-0.00635	0.03986	-0.09179	2715	59.67	41.1	50.385	50.06	0.3692	0.3065	0.2608	0.2997	0.219	0.042	0.431	59.13	0.482	0.503	873	905	-0.19116	0.080663
Unigene2290_Sample_011046	0.1248	0.19862	0.00677	0.18167	450	53.33	41.33	47.33	44	0.3448	0.3276	0.4112	0.2308	0.217	-0.007	0.432	61	0.425	0.462	146	150	-0.765333	0.113333
Unigene2295_Sample_011046	0.21588	0.05872	-0.00154	-0.0035	588	51.02	34.69	42.855	46.43	0.4514	0.3125	0.2857	0.2992	0.25	-0.049	0.41	61	0.441	0.44	188	196	-0.804592	0.107143
Unigene2246_Sample_011046	-0.0512	0.0747	0.10656	0.04238	2235	50.87	39.46	45.165	51.68	0.3443	0.3624	0.2737	0.2751	0.223	0.045	0.437	58.33	0.499	0.474	716	744	-0.029032	0.107527
Unigene2284_Sample_011046	-0.23964	-0.28572	0.01849	0.01547	480	66.25	40	53.125	64.38	0.3209	0.4627	0.1111	0.3109	0.208	-0.034	0.385	49.62	0.635	0.569	156	160	0.051875	0.075
Unigene2312_Sample_011046	-0.09089	0.02998	0.03793	0.16024	507	58.58	36.69	47.635	52.66	0.3478	0.3116	0.2689	0.3304	0.246	0.052	0.429	61	0.503	0.493	161	169	-0.189349	0.130178
Unigene2408_Sample_011046	0.12027	0.0593	0.11473	0.12535	561	56.15	34.22	45.185	46.52	0.3493	0.3151	0.3603	0.2683	0.204	-0.002	0.425	54.57	0.441	0.456	179	187	-0.409091	0.096257
Unigene2389_Sample_011046	-0.19765	-0.18042	0.22195	-0.15804	543	47.51	38.12	42.815	69.06	0.1575	0.4932	0.223	0.3435	0.183	0.063	0.434	58.67	0.676	0.516	173	181	0.560774	0.088398
Unigene2417_Sample_011046	0.08396	0.20214	0.09933	0.07847	906	52.32	37.09	44.705	45.03	0.3678	0.3017	0.3453	0.255	0.192	-0.003	0.407	61	0.428	0.448	290	302	-0.19702	0.092715
Unigene2369_Sample_011046	0.03032	0.07876	-0.02456	-0.06798	1281	56.21	43.56	49.885	48.48	0.3149	0.3207	0.3457	0.2664	0.204	-0.009	0.411	58.07	0.465	0.494	411	427	-0.259017	0.079625
Unigene2450_Sample_011046	-0.09798	0.10476	-0.13236	0.07318	1164	59.54	45.88	52.71	46.91	0.4079	0.2991	0.2367	0.2721	0.221	-0.03	0.404	58.8	0.456	0.508	379	388	0.007474	0.072165
Unigene2373_Sample_011046	0.0119	-0.02969	-0.20429	-0.02874	723	56.02	53.94	54.98	51.04	0.3073	0.375	0.3073	0.2234	0.221	0.111	0.496	58.55	0.491	0.537	232	241	-0.848133	0.06639
Unigene2344_Sample_011046	-0.09785	-0.13545	-0.02735	-0.00578	1068	58.71	41.29	50	59.83	0.3082	0.3664	0.197	0.3661	0.263	0.161	0.499	54.6	0.583	0.533	343	356	-0.224438	0.078652
Unigene2426_Sample_011046	-0.01233	-0.12387	-0.00793	0.03894	789	58.17	42.21	50.19	57.03	0.2837	0.4423	0.2741	0.2917	0.284	0.169	0.525	55.49	0.567	0.525	261	263	-0.665399	0.04943
Unigene2382_Sample_011046	-0.02433	0.16055	-0.06839	0.03083	1164	47.68	44.85	46.265	49.48	0.3269	0.375	0.3481	0.2548	0.269	0.033	0.451	59.79	0.483	0.473	379	388	-0.637371	0.103093
Unigene2353_Sample_011046	-0.15425	0.06406	-0.10886	-0.03073	729	53.09	44.44	48.765	52.67	0.3835	0.3447	0.2093	0.2909	0.25	0.116	0.479	55.21	0.509	0.501	234	243	-0.383951	0.098765
Unigene2362_Sample_011046	-0.01752	0.16779	-0.16758	0.11569	1167	56.81	43.7	50.255	44.22	0.3938	0.2738	0.3134	0.2604	0.197	-0.06	0.384	56.63	0.421	0.482	375	389	-0.476607	0.061697
Unigene2396_Sample_011046	-0.14201	-0.20937	-0.02535	-0.007	1107	59.62	44.99	52.305	60.7	0.3223	0.4053	0.1798	0.3424	0.237	0.056	0.454	52.74	0.592	0.551	355	369	-0.541463	0.092141
Unigene2371_Sample_011046	0.47042	-0.06935	0.08204	0.05568	474	54.43	32.91	43.67	48.1	0.3168	0.198	0.4132	0.4054	0.167	-0.065	0.388	61	0.442	0.451	147	158	-1.04937	0.06962
Unigene2424_Sample_011046	-0.02132	-0.10618	0.06172	0.21321	2250	51.47	36.27	43.87	59.33	0.3241	0.4177	0.2222	0.3387	0.264	0.078	0.469	55.94	0.573	0.49	714	750	-0.423467	0.096
Unigene2376_Sample_011046	0.07334	-0.11001	-0.10454	-0.21416	1560	61.73	45	53.365	53.85	0.331	0.296	0.2339	0.35	0.198	0.014	0.412	60.49	0.527	0.535	507	520	-0.341346	0.044231
Unigene2380_Sample_011046	0.10136	0.07005	0.05051	0.16069	624	50	34.62	42.31	52.88	0.3245	0.3576	0.3311	0.3182	0.29	0.113	0.495	61	0.495	0.458	194	208	-0.355769	0.115385
Unigene2404_Sample_011046	-0.23751	0.16119	0.10172	-0.12531	1446	51.87	42.53	47.2	52.7	0.3124	0.3613	0.2582	0.2417	0.185	0.045	0.41	59.64	0.508	0.49	463	482	0.435685	0.130705
Unigene2409_Sample_011046	0.37073	-0.12015	0.0432	-0.17021	1305	54.25	35.17	44.71	51.03	0.3487	0.273	0.2981	0.3923	0.221	-0.008	0.422	61	0.503	0.468	429	435	-0.704368	0.018391
Unigene2418_Sample_011046	-0.17225	0.01602	-0.0645	-0.06613	1572	53.05	47.14	50.095	54.39	0.3296	0.3875	0.2345	0.2624	0.232	0.065	0.451	54.26	0.53	0.515	508	524	-0.152863	0.080153
Unigene2374_Sample_011046	0.33488	-0.20741	0.08483	0.02493	1137	60.69	38.52	49.605	53.03	0.2937	0.3457	0.3367	0.3597	0.209	0.054	0.461	61	0.52	0.507	371	379	-1.16095	0.065963
Unigene2407_Sample_011046	-0.12363	0.00875	-0.10015	-0.10113	744	66.53	44.76	55.645	48.79	0.3807	0.3349	0.22	0.2381	0.193	0.054	0.424	53.68	0.482	0.534	245	248	-0.083871	0.052419
Unigene2392_Sample_011046	0.02721	-0.04236	0.13862	-0.04394	1146	59.95	35.34	47.645	52.62	0.329	0.3453	0.2778	0.3097	0.22	0.059	0.435	59.9	0.511	0.493	370	382	-0.103665	0.078534
Unigene2416_Sample_011046	0.02124	-0.23977	0.16676	0.07625	585	58.97	37.44	48.205	58.46	0.2752	0.4094	0.2649	0.338	0.266	0.068	0.463	53.87	0.574	0.516	190	195	-0.338975	0.128205
Unigene2425_Sample_011046	-0.02695	0.07536	0.10499	0.05092	1854	48.87	35.44	42.155	51.62	0.3722	0.364	0.2727	0.2727	0.269	0.096	0.474	51.42	0.489	0.453	585	618	-0.313269	0.147249
Unigene2377_Sample_011046	0.13529	-0.06133	0.09556	0.15181	657	51.14	36.53	43.835	52.97	0.3671	0.3608	0.2711	0.2961	0.293	0.197	0.532	51.61	0.498	0.469	205	219	-0.465297	0.086758
Unigene2348_Sample_011046	-0.15623	-0.45126	0.04822	-0.08833	579	64.77	39.38	52.075	68.91	0.1895	0.3856	0.189	0.4408	0.224	0.04	0.425	49.46	0.677	0.577	186	193	0.173575	0.036269
Unigene2352_Sample_011046	0.38342	0.00988	0.0839	0.1277	513	54.39	29.24	41.815	42.11	0.4783	0.2957	0.3492	0.2417	0.342	0.143	0.519	54.2	0.389	0.419	162	171	-0.748538	0.076023
Unigene2443_Sample_011046	0.00451	0.11144	-0.08597	-0.15578	849	58.3	47.35	52.825	46.29	0.375	0.2708	0.2844	0.2816	0.187	0.059	0.44	55.23	0.447	0.506	275	283	-0.276325	0.074205
Unigene2395_Sample_011046	-0.08982	-0.12018	-0.19224	0.13071	459	60.13	48.37	54.25	58.17	0.3095	0.3095	0.2033	0.3874	0.195	-0.026	0.411	61	0.562	0.556	146	153	-0.09281	0.026144
Unigene2366_Sample_011046	-0.17549	-0.22247	-0.04229	0.02387	477	68.55	42.77	55.66	59.75	0.2977	0.3817	0.2066	0.3391	0.229	0.043	0.431	58.06	0.582	0.57	153	159	-0.137736	0.075472
Unigene2419_Sample_011046	0.04548	-0.09888	0.15583	-0.02959	750	60	32	46	55.6	0.3367	0.3266	0.2514	0.3827	0.214	-0.047	0.378	59.79	0.534	0.492	238	250	-0.0544	0.072
Unigene2341_Sample_011046	-0.05938	-0.2176	0.05134	0.00324	513	60.23	38.01	49.12	60.23	0.2889	0.3481	0.2164	0.4083	0.231	0.069	0.433	59.06	0.585	0.528	164	171	-0.147953	0.052632
Unigene2505_Sample_011046	0.09997	0.33092	0.10069	-0.05376	651	45.62	37.33	41.475	41.94	0.4011	0.2429	0.3395	0.2925	0.186	-0.008	0.401	61	0.406	0.416	212	217	0.075576	0.110599
Unigene2466_Sample_011046	0.03433	0.02348	-0.04619	0.00604	666	56.31	42.34	49.325	47.75	0.375	0.2784	0.2857	0.3025	0.238	0.057	0.444	55.6	0.458	0.488	214	222	-0.479279	0.09009
Unigene2519_Sample_011046	0.04093	-0.00268	0.08944	0.21183	606	55.45	33.66	44.555	56.44	0.3684	0.2895	0.2222	0.4296	0.212	-0.055	0.374	56.74	0.537	0.486	190	201	-0.233333	0.124378
Unigene2470_Sample_011046	-0.04691	-0.03544	0.14967	-0.15828	720	57.08	37.5	47.29	58.33	0.2718	0.3932	0.2366	0.3392	0.181	0.032	0.418	56.66	0.582	0.51	239	240	0.052083	0.075
Unigene2475_Sample_011046	0.08666	-0.17478	-0.02503	-0.06775	915	63.93	40.33	52.13	50.82	0.3621	0.321	0.2627	0.3303	0.268	0.071	0.462	54.8	0.502	0.517	301	305	-0.678033	0.062295
Unigene2528_Sample_011046	0.02344	0.06917	0.04329	0.14555	1050	51.43	40	45.715	52.29	0.3238	0.3737	0.2946	0.2754	0.221	0.084	0.463	56.72	0.504	0.479	337	350	-0.331143	0.097143
Unigene2532_Sample_011046	-0.18729	-0.20041	0.08548	0.03603	771	56.03	38.52	47.275	63.81	0.2696	0.4755	0.1919	0.326	0.281	0.136	0.498	50.16	0.627	0.528	249	257	0.100389	0.085603
Unigene2503_Sample_011046	-0.26937	-0.33769	-0.03394	0.13909	1119	55.23	41.55	48.39	68.9	0.2814	0.5254	0.1166	0.3242	0.39	0.311	0.602	39.83	0.672	0.552	354	373	-0.233244	0.085791
Unigene2508_Sample_011046	0.38957	-0.29088	-0.08825	-0.03795	822	63.87	46.35	55.11	51.46	0.3285	0.3043	0.2955	0.3302	0.228	0.028	0.446	61	0.502	0.539	267	274	-1.23978	0.021898
Unigene2512_Sample_011046	-0.02677	0.09739	-0.02495	0.03467	597	58.29	41.71	50	46.23	0.3434	0.2952	0.3378	0.2518	0.181	-0.027	0.393	61	0.44	0.487	191	199	-0.325628	0.115578
Unigene2517_Sample_011046	-0.45059	-0.07529	0.24174	0.01962	588	52.55	40.82	46.685	65.82	0.2339	0.4795	0.1957	0.2857	0.232	0.158	0.492	49.11	0.638	0.531	185	196	0.562755	0.183673
Unigene2498_Sample_011046	0.04849	-0.26894	0.11657	-0.06548	810	60	37.78	48.89	58.89	0.3073	0.4049	0.233	0.342	0.237	0.036	0.438	59.75	0.573	0.522	260	270	-0.426296	0.085185
Unigene2521_Sample_011046	-0.21189	0.17615	0.16291	0.00503	936	55.13	41.67	48.4	48.08	0.4429	0.2964	0.1704	0.2683	0.231	0.05	0.43	54.59	0.46	0.483	300	312	0.56282	0.176282
Unigene2530_Sample_011046	-0.2188	0.18223	0.12793	-0.00071	648	50.46	43.52	46.99	52.78	0.3115	0.3333	0.2727	0.2635	0.214	0.094	0.45	60.11	0.495	0.489	202	216	0.818518	0.152778
Unigene2501_Sample_011046	-0.18812	0.06414	-0.04281	-0.19572	885	57.97	46.1	52.035	52.2	0.3494	0.4177	0.2512	0.1768	0.249	0.154	0.496	55.82	0.496	0.521	280	295	-0.020339	0.098305
Unigene2510_Sample_011046	0.15317	0.26845	-0.00823	0.15905	531	57.06	41.24	49.15	37.85	0.4552	0.2345	0.3465	0.2269	0.209	-0.051	0.386	54.13	0.357	0.454	171	177	-0.518079	0.107345
Unigene2462_Sample_011046	0.08566	-0.03005	-0.06678	0.15697	678	59.73	42.04	50.885	50.44	0.3652	0.2584	0.2765	0.3694	0.199	-0.027	0.403	57.82	0.481	0.507	216	226	-0.537611	0.066372
Unigene2529_Sample_011046	-0.03915	-0.14616	0.20238	0.10915	522	51.15	31.61	41.38	59.77	0.2695	0.3688	0.256	0.4159	0.254	0.058	0.45	54.72	0.586	0.475	169	174	-0.118966	0.12069
Unigene2480_Sample_011046	0.04377	0.17831	0.02682	-0.03871	804	55.6	41.42	48.51	43.66	0.3965	0.2819	0.3005	0.2554	0.185	0.003	0.405	60.47	0.424	0.469	262	268	-0.167537	0.074627
Unigene2533_Sample_011046	-0.00877	-0.12111	0.02502	-0.10327	609	66.01	40.89	53.45	52.71	0.3054	0.3653	0.2695	0.2722	0.2	0.03	0.42	55.21	0.52	0.532	200	203	-0.116749	0.064039
Unigene2504_Sample_011046	0.02273	0.1736	0.04001	-0.12535	1272	52.83	37.97	45.4	45.75	0.3743	0.2714	0.3037	0.2897	0.191	0.021	0.403	60.26	0.438	0.455	409	424	-0.051887	0.075472
Unigene2456_Sample_011046	-0.33948	-0.2498	0.05819	0.05746	1749	54.55	42.02	48.285	69.13	0.2	0.402	0.1888	0.4416	0.267	0.166	0.506	47.51	0.675	0.552	553	583	0.46741	0.102916
Unigene2494_Sample_011046	0.27886	-0.07707	0.0104	-0.04322	8466	56.56	38.27	47.415	47.94	0.3647	0.285	0.3167	0.3147	0.223	-0.002	0.42	57.57	0.461	0.476	2723	2822	-0.634018	0.049256
Unigene2518_Sample_011046	0.03967	0.16912	0.03069	-0.00294	966	53.73	39.13	46.43	43.17	0.4496	0.2698	0.2387	0.2661	0.22	0.021	0.424	58.02	0.421	0.453	316	322	-0.125776	0.074534
Unigene2522_Sample_011046	0.02606	-0.01455	0.06881	-0.17829	609	58.13	38.42	48.275	47.78	0.4118	0.3471	0.24	0.2429	0.237	0.031	0.427	52.82	0.467	0.481	199	203	-0.314286	0.08867
Unigene2527_Sample_011046	0.00244	0.05568	0.02617	-0.03519	558	56.99	38.17	47.58	50	0.396	0.3624	0.2361	0.2593	0.276	0.173	0.516	59.1	0.489	0.484	182	186	-0.106989	0.069892
Unigene2502_Sample_011046	0.17694	0.2422	-0.03597	0.04492	606	49.01	40.1	44.555	39.6	0.4403	0.2642	0.3444	0.219	0.22	-0.011	0.423	54.06	0.371	0.429	194	202	-0.496535	0.084158
Unigene2454_Sample_011046	0.26338	-0.35803	0.06376	0.1354	711	61.18	36.29	48.735	59.92	0.341	0.3584	0.1967	0.4261	0.264	0.028	0.444	59.51	0.591	0.525	232	237	-1.06034	0.059072
Unigene2511_Sample_011046	-0.20543	0.03715	-0.26111	-0.05371	483	54.04	54.04	54.04	54.04	0.3404	0.3617	0.2222	0.2982	0.279	0.153	0.509	57.41	0.535	0.54	159	161	-0.606832	0.086957
Unigene2492_Sample_011046	-0.54533	-0.03533	0.25393	0.03603	468	53.21	39.74	46.475	62.82	0.2647	0.5147	0.1849	0.1875	0.217	0.187	0.5	45.03	0.603	0.519	146	156	1.05256	0.141026
Unigene2497_Sample_011046	0.24491	0.37616	0.10351	0.13018	537	43.58	35.75	39.665	34.64	0.4923	0.2308	0.4274	0.2162	0.234	-0.023	0.415	53.61	0.316	0.38	171	179	-0.412291	0.078212
Unigene2481_Sample_011046	-0.2433	-0.25746	0.00669	0.06968	1215	61.48	44.2	52.84	67.41	0.2012	0.5135	0.2044	0.2953	0.273	0.189	0.524	48.66	0.662	0.577	391	405	0.048395	0.05679
Unigene2645_Sample_011046	-0.18249	0.03889	-0.23564	0.15347	594	58.08	51.01	54.545	51.52	0.3913	0.3478	0.2444	0.2923	0.249	-0.061	0.4	52.95	0.495	0.535	190	198	-0.609091	0.070707
Unigene2616_Sample_011046	0.09657	0.12738	-0.02414	-0.02686	879	56.66	40.96	48.81	42.32	0.4788	0.2712	0.2557	0.2573	0.246	0.064	0.455	52.11	0.409	0.466	286	293	-0.33686	0.085324
Unigene2597_Sample_011046	-0.17714	0.03719	0.01582	-0.08209	1485	55.15	43.23	49.19	52.12	0.3021	0.3021	0.2805	0.3056	0.214	0.016	0.412	56.15	0.502	0.502	476	495	0.494141	0.09899
Unigene2568_Sample_011046	-0.1606	0.04968	0.01731	-0.13283	930	56.77	46.77	51.77	50.65	0.3556	0.3741	0.2375	0.2063	0.214	0.068	0.443	56.98	0.49	0.514	300	310	0.12	0.093548
Unigene2620_Sample_011046	0.04113	0.20805	-0.04459	-0.11283	495	59.39	41.82	50.605	41.82	0.3957	0.2302	0.3083	0.2787	0.218	0.075	0.438	61	0.407	0.477	162	165	0.097576	0.048485
Unigene2572_Sample_011046	-0.18567	-0.01232	0.00454	0.08194	990	56.36	44.55	50.455	58.79	0.2782	0.3308	0.2616	0.3467	0.229	0.069	0.45	59.93	0.55	0.532	302	330	0.139697	0.139394
Unigene2543_Sample_011046	0.16933	0.05213	-0.11603	-0.00305	609	60.1	38.92	49.51	42.36	0.4367	0.2532	0.2909	0.2752	0.225	-0.008	0.404	58.48	0.409	0.471	198	203	-0.501478	0.049261
Unigene2654_Sample_011046	0.37738	-0.0728	0.05093	0.09872	597	58.79	31.66	45.225	48.74	0.3841	0.3043	0.2988	0.3245	0.274	0.107	0.482	58.18	0.472	0.464	193	199	-0.51608	0.035176
Unigene2548_Sample_011046	0.08303	0.1762	0.03387	-0.07572	741	49.8	42.51	46.155	43.32	0.4184	0.301	0.3314	0.2437	0.205	0.019	0.433	59.71	0.412	0.452	238	247	-0.438866	0.089069
Unigene2659_Sample_011046	-0.18083	-0.07418	0.09364	-0.01563	483	54.04	40.99	47.515	59.01	0.3582	0.4254	0.1651	0.2913	0.306	0.205	0.542	49.49	0.569	0.513	153	161	-0.15528	0.136646
Unigene2581_Sample_011046	0.08461	0.18836	-0.21938	-0.12179	894	53.02	49.33	51.175	43.62	0.3813	0.2335	0.2893	0.292	0.192	0.026	0.425	57.55	0.429	0.487	294	298	-0.446644	0.04698
Unigene2634_Sample_011046	0.01986	-0.00522	-0.2516	-0.20434	498	56.02	53.61	54.815	47.59	0.3759	0.2482	0.2411	0.3111	0.182	-0.046	0.39	51.86	0.47	0.524	164	166	-0.365663	0.036145
Unigene2586_Sample_011046	0.01684	-0.02671	0.25534	-0.00323	1662	53.07	32.67	42.87	55.05	0.2864	0.425	0.322	0.2874	0.222	0.029	0.437	57.93	0.535	0.469	536	554	-0.290433	0.113718
Unigene2557_Sample_011046	0.03899	0.08608	0.04284	0.16453	645	58.14	33.95	46.045	46.51	0.503	0.3114	0.2013	0.2778	0.279	0.052	0.449	51.1	0.444	0.462	207	215	-0.352093	0.102326
Unigene2614_Sample_011046	-0.27784	0.04768	-0.01913	0.17544	549	60.66	48.63	54.645	53.55	0.378	0.3537	0.1797	0.3167	0.245	0.061	0.459	57.59	0.53	0.543	181	183	0.095628	0.087432
Unigene2537_Sample_011046	-0.48339	-0.17038	-0.13613	0.25875	720	51.67	53.33	52.5	71.67	0.1912	0.6029	0.1801	0.2372	0.347	0.254	0.588	33.49	0.702	0.589	228	240	-0.3625	0.133333
Unigene2648_Sample_011046	-0.14104	0.05509	0.02526	0.15582	534	55.62	46.07	50.845	52.25	0.34	0.3733	0.272	0.2632	0.298	0.155	0.52	58	0.503	0.513	171	178	0.093258	0.101124
Unigene2619_Sample_011046	-0.15063	-0.16366	-0.03727	-0.01957	540	55.56	40.56	48.06	61.67	0.2973	0.3176	0.1812	0.4496	0.243	0.018	0.425	61	0.603	0.526	174	180	0.093889	0.105556
Unigene2623_Sample_011046	-0.01085	0.01387	0.12304	0.07659	801	49.44	35.96	42.7	54.31	0.3524	0.3429	0.2553	0.3258	0.23	-0.006	0.409	54.02	0.516	0.466	252	267	-0.20412	0.142322
Unigene2657_Sample_011046	-0.30954	0.13396	0.24175	-0.11308	1314	51.83	38.58	45.205	52.51	0.3695	0.3695	0.207	0.2464	0.245	0.155	0.486	58.35	0.505	0.476	420	438	0.681735	0.155251
Unigene2628_Sample_011046	-0.1423	0.07192	0.12721	-0.12363	1053	51.85	39.6	45.725	53.85	0.2895	0.3289	0.2751	0.3086	0.19	-0.029	0.377	61	0.519	0.484	337	351	0.571225	0.105413
Unigene2550_Sample_011046	-0.24113	0.03389	0.00452	-0.02645	720	53.33	44.58	48.955	54.17	0.3684	0.4067	0.1897	0.2364	0.224	0.041	0.436	55.24	0.53	0.507	234	240	-0.211667	0.125
Unigene2661_Sample_011046	0.10817	0.30246	-0.02997	0.02515	618	51.94	43.2	47.57	35.44	0.4848	0.2545	0.363	0.2029	0.236	-0.001	0.424	52.32	0.345	0.435	203	206	-0.598058	0.092233
Unigene2555_Sample_011046	0.19651	0.22127	-0.05921	-0.09494	711	43.88	46.41	45.145	42.19	0.4579	0.2263	0.2907	0.2981	0.187	-0.128	0.36	52.34	0.399	0.442	228	237	-0.54346	0.07173
Unigene2666_Sample_011046	0.09243	0.17621	-0.07197	-0.33504	636	49.06	50.94	50	42.45	0.4185	0.2174	0.2632	0.2638	0.21	0.012	0.42	53.29	0.405	0.475	205	212	0.237736	0.061321
Unigene2637_Sample_011046	-0.07648	-0.07483	0.13352	-0.02345	999	56.16	37.84	47	56.76	0.3167	0.3808	0.2263	0.3425	0.215	0.042	0.439	60.49	0.558	0.503	326	333	-0.180481	0.102102
Unigene2535_Sample_011046	-0.27685	-0.23515	-0.02755	-0.08488	1068	55.34	45.22	50.28	67.98	0.2475	0.5119	0.1486	0.3053	0.261	0.141	0.496	47.19	0.67	0.562	345	356	-0.258708	0.081461
Unigene2646_Sample_011046	0.08042	0.24291	0.05426	0.09128	774	53.1	39.15	46.125	43.41	0.4093	0.2186	0.3069	0.3276	0.177	-0.116	0.34	56.94	0.416	0.452	250	258	-0.143023	0.116279
Unigene2617_Sample_011046	0.05193	-0.03169	-0.08045	-0.14471	714	57.56	46.64	52.1	50.84	0.3503	0.3553	0.2682	0.2471	0.207	0.05	0.443	55.24	0.491	0.517	230	238	-0.657983	0.058824
Unigene2569_Sample_011046	0.13455	0.12394	0.00582	-0.2132	1419	59.83	42.49	51.16	39.75	0.4388	0.2314	0.3173	0.2438	0.188	-0.001	0.403	56.67	0.381	0.474	459	472	-0.242373	0.052966
Unigene2650_Sample_011046	0.02974	0.19763	0.04186	0.05139	792	47.73	40.15	43.94	47.73	0.3364	0.3409	0.3333	0.2414	0.207	0.073	0.451	61	0.459	0.452	255	264	-0.389773	0.109848
Unigene2544_Sample_011046	-0.16813	0.06344	-0.00322	-0.02976	534	57.87	45.51	51.69	51.69	0.3688	0.3187	0.1915	0.2721	0.217	0.163	0.483	52.01	0.506	0.517	174	178	0.242135	0.078652
Unigene2549_Sample_011046	0.03666	-0.07733	0.04189	-0.08612	846	57.45	41.84	49.645	54.96	0.2652	0.3348	0.3143	0.335	0.217	0.011	0.421	61	0.531	0.514	271	282	-0.190425	0.078014
Unigene2630_Sample_011046	-0.05339	0.08807	-0.08486	0.04105	648	45.37	44.44	44.905	56.02	0.2805	0.4451	0.3121	0.281	0.269	0.082	0.488	58.71	0.55	0.486	211	216	-0.52037	0.087963
Unigene2582_Sample_011046	-0.17399	-0.0682	0.02978	0.06706	543	62.43	42.54	52.485	57.46	0.2866	0.3631	0.2424	0.3468	0.226	0.085	0.469	60.48	0.565	0.541	177	181	-0.074586	0.104972
Unigene2553_Sample_011046	0.0327	-0.02303	0.01349	0.05586	2274	57.65	37.47	47.56	52.9	0.3478	0.3144	0.267	0.3449	0.232	0.024	0.423	58.31	0.507	0.493	724	758	-0.245383	0.081794
Unigene2664_Sample_011046	0.04602	0.0595	-0.07693	-0.11334	762	57.48	44.09	50.785	44.49	0.3443	0.2972	0.3523	0.2353	0.23	0.023	0.431	59.96	0.431	0.487	248	254	-0.370866	0.051181
Unigene2606_Sample_011046	-0.01446	-0.14183	-0.11478	0.14183	978	54.91	45.09	50	60.12	0.2996	0.3765	0.2276	0.3581	0.244	0.122	0.498	57.49	0.574	0.534	305	326	-0.686196	0.09816
Unigene2558_Sample_011046	0.04146	0.08729	-0.00426	-0.13475	537	56.42	42.46	49.44	46.37	0.3022	0.3813	0.3885	0.1515	0.21	-0.027	0.391	53.27	0.432	0.484	169	179	-0.292738	0.072626
Unigene2669_Sample_011046	0.02898	-0.02166	0.04914	0.0166	549	60.66	37.7	49.18	53.55	0.295	0.295	0.3259	0.3798	0.193	-0.07	0.377	61	0.514	0.506	175	183	-0.300546	0.103825
Unigene2591_Sample_011046	-0.23394	0.13413	-0.09958	0.26645	675	54.67	50.22	52.445	55.56	0.2895	0.3895	0.3041	0.3191	0.221	-0.018	0.425	60.39	0.543	0.535	219	225	-0.327556	0.088889
Unigene2562_Sample_011046	-0.32622	0.0736	0.24626	-0.16475	525	53.14	41.71	47.425	54.86	0.36	0.38	0.2137	0.2642	0.205	-0.041	0.378	61	0.518	0.499	164	175	0.530286	0.154286
Unigene2673_Sample_011046	-0.10886	-0.0271	-0.00129	0.0996	1056	55.68	44.03	49.855	56.82	0.2819	0.396	0.2519	0.3008	0.219	0.018	0.433	60.29	0.558	0.522	344	352	-0.042045	0.079545
Unigene2615_Sample_011046	-0.01594	0.01589	0.05046	-0.04268	474	51.27	37.97	44.62	55.06	0.3258	0.3106	0.2456	0.3846	0.226	0.079	0.454	61	0.533	0.481	152	158	-0.099367	0.082278
Unigene2596_Sample_011046	-0.11032	-0.23189	0.14449	-0.04671	1389	60.91	37.15	49.03	60.04	0.313	0.382	0.1982	0.3683	0.236	0.052	0.436	55.04	0.584	0.527	445	463	-0.186825	0.084233
Unigene2567_Sample_011046	-0.10845	-0.14503	-0.38332	0.01188	723	61	57.26	59.13	53.53	0.3641	0.3738	0.1907	0.2381	0.248	0.148	0.517	53.08	0.521	0.573	234	241	-0.919917	0.033195
Unigene2649_Sample_011046	0.12297	-0.32274	-0.09799	-0.05814	534	67.98	46.63	57.305	55.62	0.3099	0.2887	0.2365	0.3944	0.227	-0.006	0.409	56.88	0.551	0.567	176	178	-0.575281	0.02809
Unigene2571_Sample_011046	0.02299	-0.18428	0.09248	0.02495	912	57.57	34.87	46.22	58.88	0.2681	0.3745	0.2696	0.3824	0.252	0.081	0.46	57.49	0.57	0.504	291	304	-0.244408	0.075658
Unigene2542_Sample_011046	0.02099	0.09033	0.14022	-0.02324	630	58.1	37.62	47.86	45.24	0.375	0.3214	0.3377	0.2431	0.255	0.001	0.422	52.97	0.436	0.47	204	210	0.036667	0.109524
Unigene2624_Sample_011046	-0.33996	-0.26572	-0.12214	0.14379	603	60.2	55.22	57.71	64.18	0.3022	0.3571	0.1037	0.4026	0.24	0.152	0.503	46.6	0.638	0.599	199	201	-0.050249	0.064677
Unigene2551_Sample_011046	0.12851	0.22024	-0.03171	0.10726	504	47.02	45.24	46.13	45.83	0.3188	0.2826	0.4017	0.2636	0.165	-0.058	0.39	57.58	0.428	0.46	159	168	-0.691071	0.113095
Unigene2662_Sample_011046	0.26373	-0.40831	-0.09526	0.14727	651	69.12	41.01	55.065	58.53	0.2949	0.2949	0.2472	0.4458	0.241	0.03	0.438	52.28	0.571	0.562	210	217	-1.00968	0.02765
Unigene2633_Sample_011046	0.44598	-0.0282	0.13377	-0.13534	705	48.09	31.49	39.79	47.23	0.3497	0.2883	0.3472	0.3333	0.219	0.039	0.446	61	0.463	0.423	231	235	-0.728936	0.042553
Unigene2556_Sample_011046	0.11724	-0.18837	0.04916	-0.05288	1080	57.22	42.78	50	55.28	0.3321	0.3179	0.2455	0.3396	0.228	0.109	0.479	55.72	0.526	0.518	340	360	-0.430833	0.077778
Unigene2638_Sample_011046	0.01322	-0.17971	-0.08652	-0.03119	945	56.19	41.9	49.045	57.46	0.3065	0.3669	0.2407	0.3632	0.242	0.018	0.431	57.26	0.562	0.519	306	315	-0.533016	0.050794
Unigene2613_Sample_011046	0.12804	0.00578	-0.00692	0.03555	1602	58.24	39.33	48.785	46.44	0.4053	0.3213	0.274	0.2468	0.257	0.103	0.482	54.62	0.445	0.48	515	534	-0.137266	0.033708
Unigene2565_Sample_011046	-0.18729	0.10121	0.26623	-0.08768	465	52.9	31.61	42.255	52.9	0.2652	0.3864	0.3486	0.2277	0.192	0.068	0.435	57.59	0.503	0.458	147	155	0.58129	0.109677
Unigene2647_Sample_011046	0.21685	-0.15265	0.08187	-0.11249	723	55.6	33.61	44.605	57.26	0.3536	0.2873	0.2254	0.443	0.209	0.01	0.422	54.76	0.542	0.488	225	241	-0.504979	0.062241
Unigene2618_Sample_011046	-0.27444	0.03865	0.11435	-0.07695	969	52.63	41.49	47.06	55.11	0.3275	0.3728	0.2179	0.2864	0.231	0.078	0.454	56.59	0.537	0.497	313	323	0.434365	0.105263
Unigene2627_Sample_011046	-0.1706	-0.24552	-0.00257	0.11129	792	61.36	41.67	51.515	65.53	0.2442	0.4147	0.1969	0.3967	0.233	-0.013	0.406	51.17	0.642	0.562	254	264	-0.299621	0.098485
Unigene2579_Sample_011046	0.25132	-0.01066	-0.16075	0.16807	582	58.76	42.27	50.515	49.48	0.3768	0.2754	0.2911	0.3245	0.204	-0.05	0.389	61	0.47	0.502	185	194	-0.797423	0.06701
Unigene2660_Sample_011046	0.21919	0.18329	0.23878	0.10874	558	50.54	25.81	38.175	47.85	0.4143	0.3143	0.2847	0.325	0.225	-0.003	0.411	58.71	0.461	0.414	180	186	-0.001075	0.075269
Unigene2602_Sample_011046	-0.15235	-0.0142	-0.09319	-0.02913	1032	53.2	47.38	50.29	54.65	0.3074	0.3682	0.2642	0.3004	0.288	0.129	0.504	58.78	0.534	0.517	335	344	-0.294186	0.093023
Unigene2583_Sample_011046	0.06878	0.26374	0.05592	-0.2052	744	46.37	39.52	42.945	42.34	0.4	0.3268	0.328	0.1988	0.211	0.013	0.418	56.02	0.414	0.427	244	248	-0.134678	0.080645
Unigene2665_Sample_011046	0.03891	-0.15764	0.11834	0.03201	1623	56.75	36.04	46.395	55.82	0.3135	0.3753	0.2603	0.3289	0.277	0.09	0.469	57.19	0.542	0.495	522	541	-0.150092	0.072089
Unigene2636_Sample_011046	-0.05741	-0.17193	0.1721	0.05022	759	55.34	32.02	43.68	62.45	0.2778	0.4141	0.2198	0.3918	0.218	-0.015	0.402	49.68	0.611	0.499	244	253	-0.2	0.126482
Unigene2588_Sample_011046	0.09798	0.24229	0.07921	0.15431	996	47.89	39.16	43.525	45.48	0.2868	0.3162	0.3992	0.2534	0.19	0.011	0.421	57.01	0.44	0.442	323	332	0.062048	0.072289
Unigene2559_Sample_011046	0.13002	-0.20896	-0.00044	-0.08443	897	66.22	38.46	52.34	55.18	0.3333	0.3596	0.2468	0.3274	0.256	0.082	0.471	57.22	0.536	0.533	289	299	-0.359532	0.050167
Unigene2640_Sample_011046	-0.16958	0.17908	-0.0454	-0.01741	627	54.55	44.02	49.285	46.89	0.4022	0.3184	0.2617	0.2624	0.264	0.107	0.478	57.11	0.459	0.485	205	209	0.045933	0.105263
Unigene2592_Sample_011046	0.02309	0.02881	-0.08917	0.06445	468	59.62	41.67	50.645	50.64	0.371	0.3226	0.2605	0.2946	0.23	0.038	0.427	61	0.487	0.506	150	156	-0.299359	0.076923
Unigene2727_Sample_011046	-0.15657	-0.22877	0.06815	0.0851	2136	51.83	37.08	44.455	65.87	0.2901	0.4829	0.1562	0.3636	0.282	0.129	0.493	48.97	0.644	0.516	683	712	-0.409972	0.103933
Unigene2731_Sample_011046	-0.01464	0.09294	0.10885	-0.06244	636	53.77	36.79	45.28	46.23	0.3729	0.2938	0.3038	0.2671	0.192	0.015	0.41	55.3	0.444	0.456	205	212	-0.048585	0.09434
Unigene2683_Sample_011046	-0.32449	0.02304	-0.46099	-0.25609	491	60.37	60.37	60.37	59.15	0.2466	0.3493	0.219	0.2977	0.174	0.089	0.423	50.98	0.577	0.603	156	163	-0.155828	0.04908
Unigene2736_Sample_011046	-0.10066	-0.09861	0.00906	0.04148	996	57.23	40.36	48.795	56.33	0.337	0.381	0.212	0.3142	0.284	0.1	0.472	57.74	0.547	0.513	320	332	-0.095482	0.090361
Unigene2707_Sample_011046	-0.19475	0.01715	0.01054	-0.20826	669	63.23	41.7	52.465	54.26	0.3503	0.3503	0.1919	0.3165	0.221	0.099	0.448	59.76	0.538	0.531	221	223	0.340807	0.049327
Unigene2740_Sample_011046	0.18986	0.23048	0.24827	-0.17195	804	50.37	32.09	41.23	42.54	0.3532	0.289	0.3793	0.2514	0.166	-0.086	0.347	61	0.412	0.417	262	268	0.188806	0.067164
Unigene2711_Sample_011046	0.12007	0.17379	0.03589	-0.22922	606	49.01	42.08	45.545	44.55	0.3824	0.2647	0.3013	0.274	0.197	0.014	0.416	51.56	0.431	0.452	197	202	-0.109406	0.09901
Unigene2692_Sample_011046	-0.14217	0.12651	-0.01018	-0.00642	453	39.07	49.01	44.04	58.28	0.3154	0.3923	0.2095	0.3608	0.235	0.108	0.49	61	0.577	0.488	149	151	-0.335099	0.072848
Unigene2716_Sample_011046	0.0541	0.17665	0.11543	-0.00958	453	54.3	35.1	44.7	44.37	0.4194	0.2581	0.2735	0.2778	0.19	-0.057	0.363	57.13	0.425	0.446	146	151	0.137086	0.125828
Unigene2720_Sample_011046	-0.13155	-0.08728	0.07111	0.06682	891	56.9	39.39	48.145	56.57	0.3292	0.3251	0.2197	0.3684	0.206	0.027	0.418	56.93	0.547	0.51	285	297	-0.146465	0.090909
Unigene2725_Sample_011046	-0.15107	0.00479	-0.10195	0.16384	588	56.63	50.51	53.57	54.59	0.3043	0.3913	0.2759	0.2847	0.267	0.046	0.461	58.95	0.534	0.539	191	196	-0.134694	0.05102
Unigene2734_Sample_011046	-0.12799	-0.28883	-0.14368	-0.02915	663	63.8	48.87	56.335	60.63	0.3086	0.4571	0.1886	0.2695	0.259	0.123	0.5	50.38	0.59	0.578	212	221	-0.637104	0.058824
Unigene2705_Sample_011046	0.21072	0.35038	0.16188	-0.07025	789	46.39	34.6	40.495	39.92	0.3791	0.2322	0.4105	0.2529	0.176	-0.032	0.382	56.58	0.371	0.403	251	263	-0.045627	0.095057
Unigene2739_Sample_011046	0.12124	0.09748	0.06097	-0.02402	654	55.96	42.66	49.31	46.79	0.3953	0.3256	0.2892	0.2611	0.185	-0.03	0.404	53.88	0.455	0.485	213	218	-0.461927	0.091743
Unigene2719_Sample_011046	-0.14812	0.03812	0.02716	0.05972	897	55.85	41.14	48.495	52.84	0.2984	0.4113	0.3131	0.2296	0.231	0.018	0.427	51.77	0.51	0.499	288	299	-0.144816	0.107023
Unigene2723_Sample_011046	-0.0166	-0.04238	0.07414	-0.1734	501	53.29	41.32	47.305	53.29	0.3603	0.3088	0.2283	0.3333	0.212	-0.026	0.4	55.18	0.512	0.493	160	167	0.036527	0.101796
Unigene2728_Sample_011046	-0.09817	0.01089	-0.09444	-0.23274	516	54.07	45.35	49.71	51.74	0.3472	0.4028	0.2463	0.2143	0.22	0.025	0.429	52.66	0.506	0.504	168	172	-0.356395	0.098837
Unigene2732_Sample_011046	-0.07405	-0.18429	0.05065	-0.11281	819	58.24	43.59	50.915	60.81	0.2658	0.3964	0.2388	0.3526	0.261	0.145	0.496	54.99	0.592	0.542	262	273	-0.256777	0.087912
Unigene2737_Sample_011046	0.08475	0.08527	0.02575	-0.01202	999	57.66	41.44	49.55	44.44	0.3521	0.2659	0.3684	0.2851	0.2	-0.062	0.372	57.13	0.427	0.478	323	333	-0.382582	0.102102
Unigene2708_Sample_011046	-0.11151	-0.19707	-0.02232	0.06005	873	60.48	45.36	52.92	60.82	0.2317	0.3943	0.2395	0.3486	0.226	0.066	0.449	56.9	0.603	0.556	287	291	-0.105498	0.058419
Unigene2689_Sample_011046	-0.15206	0.02737	-0.1379	-0.14817	624	51.44	47.6	49.52	54.33	0.3258	0.3539	0.2284	0.2611	0.25	0.15	0.497	59.82	0.523	0.511	199	208	-0.007692	0.096154
Unigene2693_Sample_011046	0.2094	0.0941	0.12888	-0.15622	768	55.08	33.59	44.335	42.97	0.4118	0.2108	0.3116	0.3388	0.193	-0.045	0.378	53.25	0.418	0.439	251	256	-0.046484	0.066406
Unigene2717_Sample_011046	0.13291	0.18724	0.04616	-0.16043	459	52.94	42.48	47.71	39.22	0.4762	0.2857	0.2895	0.1792	0.215	0.066	0.446	54.29	0.372	0.449	148	153	-0.318954	0.052288
Unigene2698_Sample_011046	0.06171	-0.40065	0.08118	-0.03666	813	60.52	41.33	50.925	66.79	0.2448	0.4115	0.2038	0.4069	0.212	0.037	0.429	54.75	0.643	0.562	252	271	-0.49262	0.073801
Unigene2678_Sample_011046	-0.28054	-0.15219	0.07089	-0.10025	483	52.17	44.72	48.445	66.46	0.2429	0.4357	0.1754	0.3551	0.229	0.046	0.444	54.82	0.647	0.545	153	161	-0.018634	0.118012
Unigene2735_Sample_011046	0.20561	0.10502	-0.20727	0.17633	690	59.13	41.74	50.435	42.61	0.4213	0.2697	0.3167	0.2865	0.25	0.065	0.463	60.02	0.424	0.478	229	230	-0.927391	0.056522
Unigene2687_Sample_011046	-0.08438	-0.16578	-0.1133	-0.02074	1137	63.32	45.65	54.485	54.88	0.3389	0.3721	0.2226	0.2828	0.278	0.18	0.515	51.87	0.532	0.546	365	379	-0.231662	0.065963
Unigene2710_Sample_011046	0.15715	0.0706	0.10967	0.0556	483	49.69	33.54	41.615	48.45	0.3828	0.3516	0.2845	0.2925	0.248	0.122	0.494	55.92	0.481	0.44	158	160	-0.691875	0.0625
Unigene2691_Sample_011046	0.11653	0.079	0.05425	-0.02959	1134	56.08	35.71	45.895	44.44	0.4407	0.2678	0.2768	0.2974	0.208	-0.027	0.398	55.02	0.431	0.454	369	378	-0.365608	0.082011
Unigene2744_Sample_011046	-0.21798	-0.02857	-0.07306	0.11708	831	58.84	46.21	52.525	55.96	0.3291	0.3629	0.2105	0.285	0.225	0.097	0.468	57.18	0.536	0.537	263	277	-0.14296	0.075812
Unigene2724_Sample_011046	-0.06008	-0.29581	0.25117	-0.18174	618	58.74	36.41	47.575	63.59	0.2387	0.4	0.2405	0.3784	0.191	0.018	0.415	52.01	0.611	0.529	193	206	0.05	0.101942
Unigene2676_Sample_011046	-0.14357	-0.13951	0.00565	-0.15131	1089	60.61	43.8	52.205	58.13	0.2783	0.3625	0.2245	0.32	0.223	0.077	0.44	57.83	0.568	0.542	352	363	0.296143	0.060606
Unigene2729_Sample_011046	-0.04991	-0.04387	0.05966	-0.1677	1680	56.61	37.86	47.235	56.25	0.3185	0.3541	0.2423	0.3443	0.204	-0.043	0.378	60.43	0.546	0.502	540	560	0.000178	0.0875
Unigene2685_Sample_011046	-0.25411	0.04485	0.10342	0.00256	1032	50.58	40.41	45.495	54.94	0.3265	0.398	0.2269	0.2511	0.246	0.106	0.47	56.38	0.53	0.486	330	344	0.565988	0.110465
Unigene2742_Sample_011046	0.00553	-0.14267	0.08751	0.04172	1035	60.58	37.97	49.275	55.07	0.3139	0.3577	0.2644	0.3333	0.263	0.058	0.451	56.94	0.537	0.512	335	345	-0.19913	0.110145
Unigene2713_Sample_011046	0.21493	0.13009	-0.01382	-0.04704	666	50	40.09	45.045	45.05	0.3636	0.2727	0.3372	0.2994	0.17	-0.074	0.373	55.54	0.438	0.45	217	222	-0.457207	0.04955
Unigene2718_Sample_011046	-0.05711	0.08964	0.04296	0.05992	576	54.69	39.06	46.875	48.44	0.4012	0.3234	0.2302	0.2756	0.234	0.06	0.441	58.46	0.473	0.474	188	192	-0.219271	0.125
Unigene2699_Sample_011046	0.05947	-0.02465	-0.0767	0.09333	861	54.36	46.34	50.35	49.48	0.412	0.3262	0.2217	0.2976	0.256	-0.011	0.426	56.34	0.486	0.501	282	287	-0.492334	0.055749
Unigene2862_Sample_011046	0.07446	0.04162	0.15086	-0.05285	612	53.92	33.33	43.625	50.98	0.3671	0.3861	0.28	0.2536	0.243	0.131	0.49	53.82	0.49	0.461	196	204	-0.161765	0.073529
Unigene3032_Sample_011046	-0.47487	-0.00939	0.1455	-0.20828	477	56.6	45.91	51.255	56.6	0.3217	0.4266	0.1933	0.1818	0.218	0.041	0.42	49.03	0.54	0.53	150	159	1.09434	0.119497
Unigene2833_Sample_011046	0.02721	0.07564	0.03867	-0.05528	1065	56.06	38.31	47.185	45.92	0.4301	0.3531	0.2604	0.2172	0.246	0.048	0.442	53.68	0.445	0.468	346	355	-0.305352	0.070423
Unigene2973_Sample_011046	0.22039	0.21691	0.04546	0.07821	654	51.83	38.07	44.95	42.66	0.407	0.2791	0.3254	0.2484	0.181	0.039	0.434	53.71	0.41	0.442	212	218	-0.474312	0.050459
Unigene2944_Sample_011046	0.01545	-0.0558	0.04966	0.01873	543	54.14	42.54	48.34	52.49	0.3312	0.3052	0.2431	0.3577	0.197	0.037	0.429	59.1	0.514	0.497	177	181	-0.165746	0.044199
Unigene2756_Sample_011046	-0.1461	0.10836	0.02138	-0.03125	672	45.54	45.09	45.315	54.46	0.3226	0.3441	0.2515	0.268	0.159	-0.038	0.386	60.67	0.507	0.484	207	224	0.301339	0.098214
Unigene2896_Sample_011046	0.06793	0.02663	-0.00058	-0.03921	474	48.1	39.87	43.985	54.43	0.3554	0.3719	0.25	0.3	0.241	0.145	0.507	61	0.52	0.475	150	158	-0.510127	0.094937
Unigene2867_Sample_011046	-0.21053	-0.11506	0.12496	-0.14241	1071	57.7	44.54	51.12	61.06	0.262	0.4217	0.2065	0.3062	0.21	0.079	0.446	55.66	0.603	0.544	350	357	0.145658	0.061625
Unigene2838_Sample_011046	0.18018	0.01857	-0.13061	0.15478	1230	58.54	41.22	49.88	50	0.3754	0.3023	0.3077	0.3379	0.247	-0.029	0.414	61	0.48	0.499	394	410	-0.81	0.080488
Unigene2978_Sample_011046	-0.07908	0.11818	-0.20129	-0.02107	600	54	51.5	52.75	44	0.3681	0.2198	0.2744	0.2914	0.201	-0.013	0.398	55.28	0.429	0.498	196	200	-0.041	0.065
Unigene2809_Sample_011046	-0.09252	-0.03816	0.06746	-0.11391	2235	53.96	38.39	46.175	56.24	0.3068	0.3831	0.2342	0.3019	0.209	0.025	0.421	58.72	0.552	0.495	727	745	-0.030873	0.077852
Unigene2949_Sample_011046	-0.34518	0.00985	0.12242	-0.01435	504	54.17	36.31	45.24	61.9	0.3603	0.4265	0.1271	0.3019	0.269	0.226	0.532	50.71	0.584	0.508	154	168	0.558928	0.14881
Unigene3041_Sample_011046	0.02863	0.11178	-0.05901	-0.11409	1242	57.25	43.24	50.245	44.93	0.4059	0.2824	0.283	0.2533	0.2	0.012	0.412	57.4	0.43	0.485	400	414	-0.306039	0.084541
Unigene2982_Sample_011046	-0.19039	-0.06513	-0.22696	-0.02022	504	57.14	49.4	53.27	61.31	0.2958	0.3732	0.1783	0.3571	0.23	0.05	0.436	58.15	0.601	0.56	163	168	-0.226786	0.059524
Unigene3012_Sample_011046	0.00875	-0.14304	-0.09356	-0.05005	1200	61.5	49	55.25	53	0.3781	0.3625	0.2168	0.2915	0.242	0.105	0.485	56.63	0.518	0.545	390	400	-0.7995	0.05
Unigene2813_Sample_011046	0.06214	0.26552	-0.10589	0.09199	675	47.11	49.78	48.445	41.33	0.4409	0.2796	0.3145	0.2483	0.205	-0.056	0.398	56.89	0.403	0.461	221	225	-0.776	0.071111
Unigene2924_Sample_011046	0.02725	0.26217	0.05414	0.06852	1092	57.69	34.34	46.015	42.86	0.3826	0.2852	0.3406	0.2348	0.177	-0.01	0.39	61	0.407	0.45	351	364	0.122253	0.063187
Unigene2847_Sample_011046	0.20605	-0.10587	-0.07913	-0.11705	633	59.24	46.92	53.08	47.87	0.343	0.2674	0.2914	0.3018	0.208	0.023	0.43	61	0.469	0.513	207	211	-0.430806	0.037915
Unigene2987_Sample_011046	-0.01435	0.08524	0.12104	-0.29407	471	57.96	38.85	48.405	46.5	0.3083	0.3759	0.344	0.175	0.178	0.091	0.439	61	0.458	0.478	155	157	-0.069427	0.057325
Unigene2818_Sample_011046	0.12172	-0.21536	-0.03439	-0.04454	1065	58.31	39.15	48.73	57.46	0.2899	0.3225	0.2457	0.4029	0.216	-0.026	0.406	58.91	0.569	0.516	350	355	-0.428732	0.04507
Unigene2799_Sample_011046	-0.16069	-0.10471	0.12305	0.09328	747	55.02	34.14	44.58	61.45	0.315	0.405	0.193	0.3625	0.249	0.081	0.46	58.79	0.591	0.502	235	249	-0.196385	0.136546
Unigene2851_Sample_011046	0.1679	-0.09263	-0.05364	-0.08387	663	53.85	42.99	48.42	52.94	0.341	0.2775	0.2542	0.3669	0.242	0.095	0.467	58.13	0.514	0.499	214	221	-0.541629	0.049774
Unigene2856_Sample_011046	-0.19489	-0.07641	-0.05126	-0.00052	942	58.6	45.86	52.23	60.19	0.3321	0.4142	0.1579	0.3023	0.271	0.174	0.522	54.49	0.585	0.549	301	314	-0.021975	0.063694
Unigene2996_Sample_011046	0.02247	-0.09506	0.06662	-0.04971	489	50.92	38.65	44.785	58.28	0.2969	0.3125	0.2459	0.4144	0.203	0.046	0.435	59.18	0.558	0.493	154	163	-0.263804	0.079755
Unigene2827_Sample_011046	-0.06171	0.01034	-0.17398	-0.04724	1284	59.35	45.79	52.57	51.4	0.3417	0.3697	0.263	0.2427	0.203	0.049	0.436	57.26	0.499	0.522	415	428	-0.713318	0.070093
Unigene2938_Sample_011046	0.00013	-0.01765	-0.04977	0.02079	651	60.37	44.7	52.535	52.07	0.3184	0.3408	0.2938	0.2941	0.238	0.04	0.443	61	0.505	0.524	210	217	-0.494009	0.073733
Unigene2779_Sample_011046	0.13299	0.00607	-0.27346	0.01237	1062	54.52	48.31	51.415	48.59	0.3404	0.2979	0.2997	0.3015	0.24	0.056	0.448	57.82	0.477	0.505	348	354	-0.95904	0.056497
Unigene2909_Sample_011046	-0.14804	-0.10887	0.0783	0.02797	1128	60.11	42.82	51.465	56.12	0.3129	0.3871	0.2378	0.2906	0.242	0.118	0.478	56.44	0.544	0.53	362	376	-0.16117	0.117021
Unigene3030_Sample_011046	-0.06518	-0.1003	-0.29893	0.04367	1101	62.13	52.32	57.225	51.5	0.3672	0.3475	0.23	0.25	0.244	0.1	0.489	53.38	0.497	0.553	354	367	-0.665668	0.051771
Unigene2831_Sample_011046	-0.2855	-0.05655	0.12423	0.00441	1500	51.8	39	45.4	60.2	0.3269	0.4189	0.1707	0.3021	0.255	0.086	0.46	56.71	0.578	0.503	472	500	0.5624	0.122
Unigene2802_Sample_011046	0.03845	0.01061	-0.07757	-0.03517	753	54.18	49.4	51.79	45.42	0.3971	0.2941	0.2857	0.2649	0.235	0.025	0.435	57.31	0.443	0.497	246	251	-0.579283	0.087649
Unigene2942_Sample_011046	-0.12004	-0.19171	-0.04599	0.06186	1560	61.73	40.96	51.345	58.27	0.3208	0.3841	0.1946	0.3457	0.271	0.109	0.479	54.46	0.575	0.537	511	520	-0.205962	0.053846
Unigene2894_Sample_011046	0.26187	0.21121	0.07535	0.05288	597	51.76	36.68	44.22	42.21	0.4167	0.2628	0.3268	0.2587	0.173	0.026	0.425	53.49	0.404	0.436	193	199	-0.488442	0.055276
Unigene2976_Sample_011046	0.43737	0.15032	0.08284	-0.05429	1077	53.76	35.1	44.43	38.16	0.3547	0.2189	0.4414	0.2645	0.19	-0.047	0.385	57.46	0.371	0.423	353	359	-0.64234	0.064067
Unigene2807_Sample_011046	0.12608	0.19983	0.11359	0.10269	735	53.88	35.92	44.9	43.67	0.4133	0.2755	0.3295	0.2745	0.227	0.016	0.423	52.24	0.41	0.445	234	245	-0.297143	0.093878
Unigene2947_Sample_011046	-0.36284	-0.00704	0.18851	-0.23711	558	53.23	41.4	47.315	61.29	0.2381	0.4583	0.2192	0.2636	0.203	0.087	0.432	51.99	0.607	0.52	183	186	0.791936	0.075269
Unigene2759_Sample_011046	-0.14276	-0.14773	0.00911	0.02259	639	54.93	45.07	50	61.03	0.2816	0.454	0.2194	0.2908	0.232	0.04	0.443	50.86	0.591	0.537	203	213	-0.168075	0.084507
Unigene2899_Sample_011046	-0.08463	0.22413	0.05333	-0.04935	645	50.23	42.33	46.28	48.84	0.2978	0.3258	0.3631	0.2535	0.138	-0.086	0.343	60.85	0.461	0.471	204	215	-0.009302	0.12093
Unigene2840_Sample_011046	-0.17073	-0.18316	-0.01369	0.12184	798	55.26	40.98	48.12	61.65	0.2831	0.4155	0.203	0.3552	0.247	0.048	0.442	55.3	0.605	0.526	258	266	-0.225564	0.067669
Unigene3010_Sample_011046	0.02911	0.18222	-0.09072	0.083	492	50.61	43.29	46.95	45.73	0.458	0.2901	0.2566	0.2476	0.279	0.11	0.497	52.11	0.418	0.465	153	164	-0.335366	0.097561
Unigene2792_Sample_011046	0.01684	-0.02671	0.25534	-0.00323	1662	53.07	32.67	42.87	55.05	0.2864	0.425	0.322	0.2874	0.222	0.029	0.437	57.93	0.535	0.469	536	554	-0.290433	0.113718
Unigene2922_Sample_011046	0.11523	-0.01451	0.08017	0.00808	813	56.46	35.42	45.94	51.29	0.3349	0.3119	0.2892	0.3514	0.192	-0.106	0.355	60.87	0.502	0.477	265	271	-0.345388	0.066421
Unigene2763_Sample_011046	0.09924	-0.04843	0.12857	0.0329	891	57.58	36.7	47.14	49.49	0.3983	0.339	0.2456	0.2767	0.254	0.101	0.47	51.73	0.477	0.479	287	297	-0.163636	0.06734
Unigene2874_Sample_011046	-0.11995	-0.0168	-0.01759	0.2076	1038	56.94	40.46	48.7	53.76	0.3471	0.3333	0.236	0.3664	0.26	0.045	0.447	58.41	0.532	0.504	342	346	-0.354624	0.098266
Unigene2845_Sample_011046	-0.18332	-0.14704	-0.15306	0.05289	1335	64.72	50.11	57.415	56.85	0.3351	0.3595	0.1894	0.3107	0.235	0.097	0.474	55.02	0.553	0.572	430	445	0.075955	0.033708
Unigene3015_Sample_011046	0.14339	0.15775	0.16854	0.05798	555	49.73	36.22	42.975	47.57	0.331	0.2887	0.3623	0.2975	0.173	0.01	0.414	50.29	0.443	0.445	174	185	-0.108108	0.086486
Unigene2927_Sample_011046	-0.24538	-0.17523	-0.04852	-0.1539	522	55.17	48.85	52.01	63.79	0.26	0.4867	0.189	0.2541	0.273	0.173	0.515	51.11	0.623	0.559	167	174	-0.350575	0.109195
Unigene2879_Sample_011046	-0.16703	-0.04328	-0.17572	-0.04429	642	63.08	51.87	57.475	50.47	0.3508	0.3508	0.2321	0.2422	0.256	0.196	0.528	56.52	0.5	0.551	212	214	-0.392523	0.070093
Unigene2820_Sample_011046	-0.02378	-0.08279	0.02264	0.02893	756	59.92	42.46	51.19	52.78	0.3103	0.3399	0.2828	0.3135	0.257	0.128	0.484	56.99	0.516	0.517	246	252	-0.403968	0.099206
Unigene2772_Sample_011046	0.04913	0.03272	0.12807	-0.08005	567	52.38	34.92	43.65	50.79	0.3581	0.3176	0.2817	0.3154	0.197	0.032	0.42	61	0.486	0.46	181	189	-0.23545	0.089947
Unigene2902_Sample_011046	-0.24523	-0.16316	-0.07332	-0.20324	582	57.22	48.97	53.095	59.28	0.2647	0.3882	0.2313	0.3165	0.218	0.033	0.429	52	0.582	0.552	189	194	-0.040722	0.056701
Unigene2883_Sample_011046	-0.01083	0.07998	-0.08596	-0.17052	1167	54.5	42.93	48.715	49.87	0.4081	0.2928	0.2092	0.3085	0.21	-0.011	0.399	60.97	0.481	0.491	376	389	0.009769	0.056555
Unigene2777_Sample_011046	-0.11803	-0.07933	0.08481	-0.05812	981	53.21	42.2	47.705	57.49	0.3114	0.3993	0.225	0.3288	0.218	0.042	0.433	56.88	0.567	0.51	321	327	-0.270031	0.073394
Unigene2907_Sample_011046	0.01234	0.23138	0.14149	0.11903	939	53.99	35.46	44.725	45.05	0.4253	0.3295	0.2864	0.2449	0.253	0.084	0.464	55.8	0.438	0.448	306	313	-0.113738	0.124601
Unigene2748_Sample_011046	0.07635	0.10575	-0.0134	-0.00658	960	56.25	39.38	47.815	47.19	0.3527	0.3256	0.3171	0.2667	0.232	0.048	0.447	56.55	0.46	0.476	313	320	-0.254688	0.06875
Unigene2859_Sample_011046	0.02703	0.4816	-0.06652	-0.02595	939	54.31	48.24	51.275	31.63	0.4815	0.1778	0.3559	0.1591	0.19	0.009	0.414	48.84	0.279	0.447	297	313	0.21278	0.13738
Unigene2999_Sample_011046	-0.31907	-0.0596	0.07698	0.03003	621	51.21	41.06	46.135	62.8	0.2928	0.4862	0.1678	0.2519	0.274	0.172	0.515	52.35	0.611	0.517	198	207	0.027053	0.101449
Unigene3029_Sample_011046	0.02065	0.12995	-0.04211	0.17481	690	51.74	37.39	44.565	53.91	0.3708	0.3371	0.2516	0.3243	0.232	0.01	0.421	61	0.505	0.477	214	230	-0.301739	0.113043
Unigene2800_Sample_011046	0.02127	-0.02059	-0.00397	0.10792	1257	61.81	39.62	50.715	50.6	0.3746	0.3202	0.2712	0.3107	0.23	0.061	0.442	56.25	0.482	0.507	400	419	-0.451313	0.083532
Unigene2940_Sample_011046	-0.16403	0.02348	-0.13491	-0.20553	705	54.89	50.21	52.55	54.89	0.299	0.3922	0.2406	0.257	0.198	0.069	0.444	57.92	0.543	0.533	232	235	-0.082128	0.080851
Unigene2781_Sample_011046	-0.35095	-0.06312	0.19584	0.0111	792	51.89	43.56	47.725	60.23	0.265	0.4786	0.2139	0.2126	0.211	0.035	0.429	54.03	0.587	0.519	254	264	0.614015	0.121212
Unigene2863_Sample_011046	-0.00605	0.00451	0.0858	0.04261	687	58.95	35.37	47.16	52.4	0.3681	0.3462	0.2442	0.3168	0.191	-0.048	0.377	61	0.511	0.489	223	229	-0.326201	0.117904
Unigene2834_Sample_011046	-0.0353	0.12749	0.04968	0.03392	855	51.93	42.81	47.37	50.18	0.3693	0.2531	0.2536	0.3469	0.19	-0.054	0.373	61	0.476	0.483	271	285	0.18	0.133333
Unigene2974_Sample_011046	0.28596	0.33469	0.21162	0.09295	480	51.25	30.63	40.94	39.38	0.3952	0.2661	0.4	0.2342	0.183	0.031	0.423	55.71	0.378	0.404	156	160	-0.2775	0.1
Unigene3004_Sample_011046	-0.11062	0.02077	0.01911	0.00328	627	50.72	44.5	47.61	56.46	0.3254	0.4438	0.2416	0.223	0.311	0.178	0.528	57.12	0.538	0.506	197	209	-0.102392	0.114833
Unigene2805_Sample_011046	-0.20344	-0.26563	-0.08822	0.00016	987	64.44	47.42	55.93	64.74	0.2518	0.3901	0.1758	0.3682	0.225	0.065	0.443	54.99	0.631	0.589	314	329	-0.037386	0.066869
Unigene2786_Sample_011046	0.02344	-0.0246	-0.00809	-0.07058	1302	58.99	43.09	51.04	50.69	0.3708	0.3483	0.2539	0.2733	0.24	0.085	0.464	57.61	0.49	0.509	420	434	-0.441244	0.105991
Unigene2916_Sample_011046	-0.00529	0.10773	0.10594	0.01863	759	50.2	38.74	44.47	50.2	0.3399	0.3399	0.3353	0.2675	0.237	0.041	0.439	57.44	0.468	0.464	237	253	-0.084585	0.090909
Unigene2757_Sample_011046	0.10992	0.23117	-0.04598	-0.11608	636	52.36	39.62	45.99	40.57	0.4393	0.2428	0.3067	0.255	0.202	-0.033	0.398	55	0.388	0.442	206	212	-0.17783	0.084906
Unigene2868_Sample_011046	0.14878	0.14516	0.11206	-0.06248	1116	50	38.17	44.085	45.7	0.3742	0.2318	0.3134	0.3398	0.185	-0.111	0.344	59.11	0.439	0.446	360	372	0.005645	0.08871
Unigene3038_Sample_011046	0.07996	0.0169	0.10903	0.14037	915	50.49	36.39	43.44	51.48	0.375	0.3362	0.2798	0.3116	0.258	0.031	0.441	59.46	0.486	0.461	288	305	-0.34623	0.118033
Unigene2839_Sample_011046	-0.21776	-0.27954	-0.01096	0.2889	510	67.06	37.06	52.06	66.47	0.2518	0.4101	0.163	0.4215	0.284	0.17	0.515	50.6	0.655	0.569	165	170	0.210588	0.052941
Unigene2790_Sample_011046	-0.30388	-0.30582	-0.05538	0.07788	603	66.17	46.27	56.22	64.68	0.2299	0.4023	0.1856	0.3654	0.247	0.147	0.49	54.59	0.641	0.59	198	201	0.070647	0.049751
Unigene2920_Sample_011046	0.44598	-0.0282	0.13377	-0.13534	702	48.29	31.62	39.955	47.01	0.3497	0.2883	0.3472	0.3333	0.219	0.039	0.446	61	0.463	0.423	231	234	-0.740171	0.042735
Unigene2761_Sample_011046	-0.07744	0.07009	0.09379	-0.18016	921	56.35	37.79	47.07	49.84	0.3372	0.3488	0.2913	0.2523	0.212	0.042	0.423	58.29	0.483	0.48	298	307	0.154723	0.087948
Unigene2872_Sample_011046	-0.19241	-0.02551	-0.06375	-0.10608	939	58.79	48.56	53.675	55.59	0.3285	0.3869	0.1937	0.2712	0.206	0.085	0.443	57.19	0.55	0.543	309	313	0.048563	0.051118
Unigene2843_Sample_011046	0.24342	0.13306	0.11507	0.06246	1077	53.2	32.59	42.895	42.34	0.4007	0.2491	0.3504	0.3077	0.207	-0.013	0.406	59.21	0.412	0.427	352	359	-0.378273	0.072423
Unigene2795_Sample_011046	-0.06005	-0.052	-0.08103	0.34472	990	55.76	44.55	50.155	52.12	0.3616	0.3911	0.2439	0.2489	0.249	0.069	0.466	51.29	0.506	0.508	320	330	-0.690909	0.090909
Unigene2766_Sample_011046	0.02263	0.26491	-0.14641	0.01639	696	54.74	46.98	50.86	43.1	0.4492	0.2032	0.2775	0.303	0.205	0.049	0.427	56.92	0.4	0.483	220	232	-0.389655	0.094828
Unigene2900_Sample_011046	-0.14546	-0.09454	-0.13445	-0.04761	486	61.73	47.53	54.63	53.09	0.3525	0.3957	0.2177	0.2269	0.231	0.045	0.443	52.99	0.519	0.541	158	162	-0.492593	0.061728
Unigene3022_Sample_011046	0.00492	-0.10878	-0.16053	-0.00761	651	56.22	46.54	51.38	54.84	0.3333	0.2982	0.2356	0.3576	0.22	0.021	0.433	56.29	0.529	0.525	208	217	-0.56129	0.069124
Unigene2934_Sample_011046	-0.10078	-0.08802	0.00469	-0.05964	711	59.49	45.57	52.53	55.7	0.2995	0.3655	0.246	0.3121	0.194	0.033	0.433	61	0.545	0.536	231	237	-0.099156	0.067511
Unigene2775_Sample_011046	-0.07753	0.12046	0.14736	0.18127	759	45.85	38.34	42.095	51.38	0.3037	0.3832	0.3277	0.2662	0.219	0.062	0.455	61	0.5	0.452	246	253	-0.186956	0.118577
Unigene2905_Sample_011046	0.19452	-0.02207	-0.3164	0.01194	1056	56.25	52.56	54.405	45.74	0.3883	0.2784	0.2786	0.2721	0.221	-0.01	0.434	60.11	0.448	0.515	346	352	-1.02443	0.005682
Unigene2886_Sample_011046	0.01234	0.23138	0.14149	0.11903	939	53.99	35.46	44.725	45.05	0.4253	0.3295	0.2864	0.2449	0.253	0.084	0.464	55.8	0.438	0.448	306	313	-0.113738	0.124601
Unigene2939_Sample_011046	-0.08681	-0.17303	0.02133	-0.05389	1287	62	42.19	52.095	57.58	0.3186	0.3463	0.1994	0.3449	0.226	0.067	0.442	56.31	0.563	0.539	416	429	-0.047552	0.072261
Unigene3031_Sample_011046	-0.12059	-0.02178	-0.04985	0.12414	1380	58.91	42.17	50.54	52.39	0.3737	0.3479	0.2	0.2888	0.24	0.099	0.461	54.61	0.512	0.512	449	460	0.075	0.036957
Unigene2832_Sample_011046	0.16715	0.17332	-0.3243	-0.21774	858	53.5	49.3	51.4	41.96	0.4541	0.2183	0.2831	0.2791	0.205	-0.048	0.406	58.11	0.399	0.483	276	286	-0.98042	0.052448
Unigene2972_Sample_011046	0.25768	0.09574	0.07239	0.01736	726	53.31	34.71	44.01	41.32	0.4468	0.25	0.3187	0.2814	0.217	-0.126	0.352	51.04	0.398	0.431	236	242	-0.386777	0.07438
Unigene3002_Sample_011046	-0.24828	-0.01753	0.20723	-0.13852	1167	50.64	37.28	43.96	58.35	0.3033	0.3904	0.2148	0.302	0.196	0.035	0.415	59.95	0.561	0.488	369	389	0.47892	0.095116
Unigene2803_Sample_011046	-0.13975	-0.08456	-0.0465	0.26403	666	61.71	43.24	52.475	59.91	0.2649	0.4162	0.2614	0.3217	0.26	0.123	0.495	55.04	0.58	0.55	212	222	-0.690541	0.112613
Unigene2755_Sample_011046	0.05377	0.18466	0.12621	-0.04647	822	45.99	35.4	40.695	47.81	0.3636	0.3318	0.3182	0.2809	0.207	-0.032	0.398	56.34	0.462	0.431	266	274	-0.089781	0.124088
Unigene3036_Sample_011046	-0.34253	-0.04699	0.20411	-0.12848	450	50.67	38.67	44.67	62	0.2769	0.4231	0.1826	0.2981	0.245	0.13	0.476	59.2	0.601	0.504	143	150	0.854	0.14
Unigene2808_Sample_011046	0.57846	-0.15049	0.12252	-0.07683	792	54.92	31.06	42.99	47.73	0.2982	0.2573	0.3991	0.3725	0.191	-0.09	0.376	51.95	0.465	0.446	258	264	-1.02159	0.007576
Unigene2789_Sample_011046	0.05297	0.19159	0.0347	-0.20732	633	44.55	40.28	42.415	47.39	0.3988	0.289	0.2917	0.2847	0.224	-0.009	0.415	58.91	0.445	0.441	200	211	-0.156398	0.113744
Unigene2919_Sample_011046	0.16724	-0.06348	-0.04496	0.18143	786	54.96	43.89	49.425	52.67	0.2893	0.3452	0.3116	0.3103	0.174	0.033	0.435	56.58	0.514	0.505	255	262	-0.960305	0.057252
Unigene2841_Sample_011046	0.06566	0.20509	0.14288	-0.12488	765	46.67	37.25	41.96	45.1	0.4049	0.2878	0.3098	0.2561	0.192	-0.046	0.382	52.92	0.419	0.43	241	255	0.083922	0.105882
Unigene3011_Sample_011046	0.03147	0.07159	-0.15597	-0.13887	927	58.25	46.93	52.59	47.25	0.3166	0.2432	0.3202	0.3109	0.176	-0.103	0.34	56.02	0.457	0.508	300	309	0.010356	0.045307
Unigene2812_Sample_011046	0.16436	-0.07461	-0.07617	0.16469	819	55.31	43.59	49.45	52.38	0.3649	0.3365	0.2598	0.3454	0.224	-0.034	0.422	60.58	0.515	0.504	268	273	-1.19048	0.076923
Unigene2952_Sample_011046	-0.23135	-0.03023	0.04251	0.0767	609	59.61	43.84	51.725	56.65	0.3143	0.3943	0.2185	0.2574	0.223	0.127	0.474	58.54	0.542	0.534	192	203	-0.002956	0.08867
Unigene2764_Sample_011046	-0.17448	-0.15904	-0.01224	0.03506	570	60	46.32	53.16	55.26	0.4	0.45	0.1419	0.219	0.282	0.142	0.503	44.88	0.545	0.539	187	190	-0.308421	0.084211
Unigene2846_Sample_011046	0.00148	-0.21458	-0.0808	-0.01175	1395	61.08	41.94	51.51	58.06	0.2983	0.3646	0.2444	0.3521	0.253	0.045	0.451	58.08	0.563	0.537	446	465	-0.539785	0.045161
Unigene2798_Sample_011046	-0.26457	-0.15928	0.00899	-0.12624	591	70.05	42.64	56.345	60.41	0.269	0.3918	0.2092	0.3289	0.202	0.077	0.433	54.57	0.598	0.577	194	197	0.128426	0.071066
Unigene2928_Sample_011046	0.11202	0.1314	0.13558	0.08628	1083	54.02	34.35	44.185	46.26	0.4099	0.2862	0.3035	0.3114	0.235	0.047	0.439	59	0.439	0.449	346	361	-0.376454	0.108033
Unigene2769_Sample_011046	-0.32278	-0.04821	-0.12431	-0.0488	780	53.46	48.46	50.96	61.92	0.3247	0.4026	0.1297	0.3333	0.212	0.032	0.438	50.8	0.602	0.546	249	260	-0.156923	0.1
Unigene2850_Sample_011046	-0.16811	-0.07872	-0.03726	-0.06301	1146	61.52	46.86	54.19	52.09	0.3364	0.3517	0.234	0.2586	0.223	0.043	0.44	53.66	0.509	0.535	373	382	0.167016	0.073298
Unigene3020_Sample_011046	-0.00797	0.20182	0.03103	0.05473	492	49.39	40.24	44.815	45.12	0.4255	0.3121	0.25	0.2381	0.241	0.095	0.472	56.98	0.434	0.449	159	164	0.044512	0.097561
Unigene2961_Sample_011046	0.01269	-0.04798	0.1011	-0.07687	1158	56.22	33.16	44.69	54.4	0.3312	0.3441	0.2425	0.3358	0.204	0.004	0.403	59.86	0.531	0.479	375	386	0.00285	0.054404
Unigene2932_Sample_011046	-0.01664	0.01267	-0.20584	-0.11946	768	56.64	49.22	52.93	51.56	0.3186	0.3627	0.3041	0.2857	0.24	0.035	0.452	55.8	0.504	0.525	250	256	-0.746875	0.054688
Unigene2773_Sample_011046	-0.31378	-0.07466	-0.06017	-0.08516	993	58.31	45.62	51.965	58.91	0.3311	0.4047	0.1407	0.2983	0.244	0.105	0.457	54.51	0.585	0.543	328	331	0.201209	0.07855
Unigene2903_Sample_011046	-0.07225	-0.10909	0.06019	0.05379	516	63.95	38.95	51.45	53.49	0.3592	0.338	0.232	0.3017	0.224	-0.02	0.405	56.51	0.509	0.521	163	172	0.073837	0.05814
Unigene2855_Sample_011046	0.18634	0.03284	0.07627	0.03833	930	57.42	36.45	46.935	48.06	0.3457	0.2963	0.3143	0.316	0.195	-0.055	0.386	61	0.474	0.473	306	310	-0.366774	0.087097
Unigene2995_Sample_011046	-0.21571	-0.09895	-0.02526	0.16982	1008	53.27	41.07	47.17	59.52	0.4036	0.4982	0.0996	0.214	0.363	0.191	0.537	44.17	0.578	0.513	322	336	-0.004167	0.080357
Unigene2937_Sample_011046	-0.3098	-0.15691	-0.06868	-0.22904	456	63.82	50.66	57.24	63.82	0.2481	0.406	0.176	0.3333	0.164	-0.024	0.376	54.42	0.631	0.594	149	152	0.226974	0.078947
Unigene2778_Sample_011046	-0.00988	-0.00859	0.1155	-0.4627	450	64	36.67	50.335	44	0.459	0.3689	0.2393	0.1518	0.246	0.073	0.438	42.38	0.425	0.482	146	150	-0.076667	0.04
Unigene2749_Sample_011046	-0.20497	-0.02509	-0.09486	0.03668	693	59.31	46.75	53.03	56.28	0.3351	0.366	0.2022	0.2874	0.201	0.038	0.427	60.09	0.541	0.541	220	231	-0.058442	0.090909
Unigene2941_Sample_011046	-0.03406	0.32602	0.02863	-0.08285	1113	53.1	39.08	46.09	39.62	0.441	0.2702	0.3071	0.2065	0.172	-0.062	0.362	56.17	0.381	0.439	362	371	-0.032884	0.115903
Unigene2835_Sample_011046	0.21976	0.08129	-0.16824	-0.0432	1014	60.06	37.57	48.815	42.9	0.4941	0.2196	0.2463	0.3281	0.226	-0.003	0.411	54.48	0.42	0.468	333	338	-0.542308	0.053254
Unigene2975_Sample_011046	0.02232	-0.13527	0.10612	0.0886	756	56.75	34.52	45.635	58.73	0.3367	0.3673	0.1979	0.3743	0.217	0.003	0.412	59.01	0.572	0.5	243	252	-0.321429	0.095238
Unigene2921_Sample_011046	-0.1959	-0.04311	0.11449	0.24897	561	61.5	37.97	49.735	59.36	0.3481	0.4114	0.1654	0.3565	0.268	0.108	0.484	56.29	0.582	0.529	182	187	-0.203208	0.13369
Unigene3043_Sample_011046	0.03162	-0.12914	-0.16612	-0.22483	624	61.06	53.85	57.455	53.37	0.3	0.3	0.2599	0.3333	0.219	0.085	0.468	61	0.527	0.561	205	208	-0.528365	0.067308
Unigene3014_Sample_011046	-0.0755	0.1025	0.02537	0.00131	777	50.97	40.93	45.95	49.42	0.3468	0.3649	0.2727	0.2303	0.234	0.083	0.451	59.64	0.482	0.471	253	259	-0.083784	0.07722
Unigene2767_Sample_011046	0.1209	0.19761	0.17095	0.19415	549	50.82	30.05	40.435	45.36	0.4266	0.3287	0.3071	0.2982	0.257	0.095	0.481	58.31	0.448	0.421	181	183	-0.506011	0.120219
Unigene2878_Sample_011046	-0.01865	0.32257	0.07799	0.13661	612	50	40.69	45.345	41.18	0.369	0.3095	0.3904	0.2197	0.166	-0.072	0.375	50.11	0.405	0.44	200	203	-0.315764	0.142857
Unigene2849_Sample_011046	-0.37729	0.01089	0.22222	-0.19614	696	49.57	39.22	44.395	57.33	0.3175	0.4502	0.1905	0.2297	0.275	0.156	0.496	51.1	0.566	0.487	228	232	0.710776	0.12931
Unigene2989_Sample_011046	0.06785	0.10723	0.14638	0.03835	468	57.05	30.77	43.91	50	0.3984	0.2891	0.2348	0.3458	0.191	0.009	0.401	51.24	0.487	0.459	152	156	-0.195513	0.070513
Unigene2853_Sample_011046	0.00021	0.00065	0.10208	0.09542	1176	51.79	34.95	43.37	53.06	0.3669	0.3636	0.2375	0.3097	0.228	0.032	0.43	57	0.515	0.466	379	392	-0.222449	0.112245
Unigene3023_Sample_011046	0.11232	0.15663	-0.1437	0.07329	1653	54.99	43.19	49.09	41.2	0.4665	0.2411	0.2687	0.2799	0.215	-0.023	0.408	56.99	0.402	0.465	542	551	-0.570054	0.067151
Unigene2824_Sample_011046	0.35874	-0.10889	-0.30534	0.11027	591	58.38	42.13	50.255	48.22	0.3769	0.2385	0.3155	0.3885	0.279	-0.075	0.407	60.57	0.474	0.496	194	197	-1.11117	0.025381
Unigene2935_Sample_011046	-0.01505	-0.10362	-0.03761	-0.09483	771	62.26	44.75	53.505	52.53	0.3641	0.3088	0.2028	0.3333	0.188	0.003	0.403	61	0.518	0.532	253	257	-0.016343	0.035019
Unigene2776_Sample_011046	-0.03982	-0.01689	-0.05458	0.18532	534	61.8	39.89	50.845	49.44	0.3904	0.2877	0.2519	0.3388	0.198	-0.111	0.358	55.23	0.48	0.504	173	178	-0.376966	0.073034
Unigene2858_Sample_011046	0.3522	0.07117	-0.13518	-0.2332	501	52.69	44.31	48.5	40.72	0.3802	0.2231	0.3926	0.2913	0.187	-0.088	0.393	57.19	0.393	0.459	163	167	-1.10299	0.035928
Unigene2998_Sample_011046	-0.05439	0.06076	0.13707	0.01204	474	57.59	36.08	46.835	50	0.363	0.3259	0.2609	0.2857	0.195	-0.039	0.379	61	0.484	0.479	153	158	0.079747	0.094937
Unigene3028_Sample_011046	-0.07507	0.11484	-0.19471	-0.11677	1200	54.25	50.5	52.375	46.75	0.3948	0.3141	0.2428	0.2357	0.217	0.008	0.416	57.52	0.457	0.505	392	400	-0.30125	0.0575
Unigene2829_Sample_011046	0.02239	0.05863	0.07843	-0.17278	1038	56.07	40.75	48.41	50	0.3183	0.308	0.2924	0.2941	0.213	0.071	0.439	61	0.487	0.489	337	346	0.262717	0.089595
Unigene2969_Sample_011046	0.0586	0.02488	-0.02407	0.11643	1236	51.7	39.56	45.63	53.64	0.3292	0.3416	0.2733	0.3368	0.221	-0.029	0.405	59.06	0.52	0.483	398	412	-0.4	0.084951
Unigene2780_Sample_011046	-0.02105	-0.34674	-0.0048	-0.22382	606	57.43	43.56	50.495	63.86	0.2562	0.4125	0.1916	0.3797	0.243	0.112	0.482	50.16	0.633	0.55	199	202	-0.45495	0.049505
Unigene2910_Sample_011046	0.19804	-0.06049	0.00757	-0.20775	2229	54.24	38.49	46.365	49.53	0.3357	0.2937	0.306	0.3245	0.229	0.049	0.446	57.79	0.483	0.474	726	743	-0.433513	0.044415
Unigene2751_Sample_011046	-0.02447	0.20792	-0.01001	0.03994	1032	55.81	43.02	49.415	44.19	0.4388	0.2551	0.248	0.2542	0.214	0.036	0.427	57.65	0.415	0.477	328	344	-0.015698	0.110465
Unigene3061_Sample_011046	-0.17085	0.14851	-0.13636	0.00457	456	53.29	48.68	50.985	47.37	0.3609	0.3759	0.2807	0.1509	0.213	0.089	0.466	51.14	0.452	0.498	146	152	-0.181579	0.085526
Unigene3095_Sample_011046	0.2302	0.00395	-0.03834	0.08162	792	57.95	42.42	50.185	49.62	0.392	0.2764	0.2835	0.3596	0.211	0.037	0.452	55.58	0.472	0.5	252	264	-1.00151	0.060606
Unigene3119_Sample_011046	0.13046	0.13735	0.11795	-0.00983	534	56.74	39.33	48.035	41.01	0.4161	0.2483	0.3007	0.2578	0.157	-0.085	0.349	54.49	0.4	0.457	175	178	0.110112	0.02809
Unigene3050_Sample_011046	0.03566	0.047	-0.08848	0.03107	552	54.89	41.85	48.37	47.28	0.3553	0.2895	0.3094	0.2901	0.231	0.018	0.43	61	0.458	0.48	179	184	-0.411957	0.054348
Unigene3084_Sample_011046	-0.00341	0.03597	-0.03375	-0.05498	816	55.51	43.75	49.63	50.74	0.4045	0.3182	0.2184	0.3065	0.236	0.092	0.467	56.1	0.487	0.5	261	272	-0.179412	0.091912
Unigene3089_Sample_011046	0.02892	-0.01536	0.034	0.23661	537	55.31	39.11	47.21	49.72	0.4058	0.3551	0.2464	0.272	0.246	0.11	0.48	55.55	0.48	0.48	173	179	-0.488827	0.072626
Unigene3112_Sample_011046	-0.11737	0.08185	0.01865	0.11993	876	47.6	40.75	44.175	55.14	0.2881	0.3941	0.3103	0.2781	0.23	0.034	0.442	59.34	0.525	0.478	276	292	-0.306849	0.133562
Unigene3093_Sample_011046	0.26723	-0.05936	-0.29742	-0.15992	735	59.18	46.94	53.06	46.53	0.4415	0.3032	0.2474	0.2872	0.275	0.092	0.496	54.05	0.459	0.509	242	245	-1.38694	0.020408
Unigene3073_Sample_011046	-0.37053	-0.17707	0.21701	-0.05879	720	55	38.33	46.665	67.5	0.2714	0.5226	0.1412	0.283	0.297	0.216	0.524	50.92	0.656	0.536	227	240	0.259167	0.154167
Unigene3110_Sample_011046	-0.01275	0.03208	-0.49276	-0.3003	672	50	66.96	58.48	48.21	0.3	0.2842	0.285	0.2362	0.195	0.037	0.447	60.74	0.465	0.551	217	224	-0.446429	0.013393
Unigene3062_Sample_011046	0.03019	0.13074	-0.02224	0.03119	744	56.45	38.71	47.58	45.16	0.4221	0.2714	0.2796	0.2629	0.197	-0.109	0.347	61	0.424	0.468	236	248	-0.12742	0.080645
Unigene3071_Sample_011046	-0.0849	-0.02238	0.19687	0.0387	975	57.23	36	46.615	53.54	0.3203	0.4336	0.2851	0.2377	0.223	0.041	0.435	55.77	0.521	0.489	315	325	-0.041231	0.12
Unigene3076_Sample_011046	-0.01101	-0.01165	0.03927	-0.26006	666	59.46	40.09	49.775	52.25	0.3548	0.3226	0.2286	0.3171	0.233	0.093	0.459	59.42	0.514	0.506	218	222	0.046847	0.067568
Unigene3047_Sample_011046	-0.02469	0.02615	0.07736	0.04191	2148	52.09	37.85	44.97	51.26	0.3839	0.3298	0.2471	0.2998	0.249	0.031	0.432	55.65	0.488	0.471	681	716	-0.059777	0.093575
Unigene3051_Sample_011046	-0.27012	-0.00386	0.06748	-0.35397	663	61.54	42.99	52.265	54.75	0.305	0.435	0.2378	0.1806	0.186	0.067	0.433	54.45	0.535	0.531	215	221	0.133937	0.072398
Unigene3056_Sample_011046	0.06308	0.07342	-0.02545	0.09589	1326	56.79	39.59	48.19	48.64	0.3923	0.3066	0.2591	0.2951	0.217	-0.01	0.404	59.11	0.47	0.483	428	442	-0.404299	0.081448
Unigene3109_Sample_011046	0.02286	-0.24883	0.07129	0.13123	603	58.71	34.83	46.77	61.19	0.3208	0.3019	0.1849	0.5075	0.218	-0.061	0.392	51.67	0.598	0.516	194	201	-0.437811	0.074627
Unigene3094_Sample_011046	0.0688	0.14276	0.02517	-0.00382	564	56.38	37.23	46.805	43.62	0.404	0.298	0.3285	0.2623	0.245	0.03	0.437	59.94	0.421	0.457	183	188	-0.321277	0.079787
Unigene3074_Sample_011046	0.22215	0.02383	-0.02581	0.07388	762	50.39	38.58	44.485	51.57	0.3316	0.3316	0.3037	0.3371	0.197	-0.023	0.411	56.84	0.504	0.469	248	254	-0.947244	0.070866
Unigene3079_Sample_011046	0.02098	0.01572	0.17219	-0.05367	774	58.14	36.05	47.095	52.71	0.3394	0.3257	0.2437	0.3333	0.203	0.057	0.431	57.2	0.518	0.49	253	258	0.089922	0.093023
Unigene3102_Sample_011046	-0.29353	-0.056	-0.08145	0.07228	477	67.3	46.54	56.92	57.23	0.2908	0.4113	0.2213	0.2672	0.211	0.066	0.433	58.9	0.567	0.57	157	159	-0.103145	0.09434
Unigene3054_Sample_011046	-0.08826	-0.26259	0.03165	0.28008	912	48.68	40.79	44.735	68.75	0.2578	0.4622	0.1721	0.4179	0.287	0.147	0.519	51.53	0.664	0.527	283	304	-0.549342	0.121711
Unigene3088_Sample_011046	0.16014	0.18073	0.15055	-0.20618	537	51.96	34.08	43.02	45.25	0.396	0.2819	0.2932	0.2602	0.175	0.031	0.413	61	0.43	0.438	172	179	0.094413	0.061453
Unigene3092_Sample_011046	0.04884	0.11961	0.06993	-0.11271	978	52.45	39.57	46.01	47.55	0.3271	0.3271	0.3333	0.2731	0.188	0.036	0.425	61	0.466	0.465	320	326	-0.233436	0.058282
Unigene3063_Sample_011046	0.00359	0.16693	-0.1033	-0.00318	1695	54.51	43.72	49.115	44.96	0.3671	0.2975	0.3044	0.2313	0.208	-0.011	0.405	56.11	0.432	0.477	548	565	0.084602	0.058407
Unigene3097_Sample_011046	-0.19241	-0.10976	-0.05438	-0.07343	864	63.19	48.26	55.725	53.47	0.3187	0.3625	0.225	0.2622	0.214	0.048	0.437	53.07	0.528	0.55	284	288	0.105208	0.072917
Unigene3048_Sample_011046	0.08489	-0.09335	0.13209	-0.0106	1209	51.12	35.98	43.55	56.33	0.3248	0.3666	0.2483	0.3548	0.223	0.02	0.427	58.54	0.548	0.478	389	403	-0.306948	0.091811
Unigene3081_Sample_011046	0.0997	0.18208	0.16367	-0.0859	519	52.6	31.79	42.195	43.35	0.4779	0.2941	0.2821	0.2453	0.236	-0.056	0.384	54.75	0.402	0.426	164	173	-0.131214	0.104046
Unigene3105_Sample_011046	-0.09783	0.01254	-0.08827	-0.18283	1476	53.25	50.61	51.93	53.25	0.3391	0.3886	0.25	0.2408	0.226	0.063	0.451	55.47	0.513	0.524	472	492	-0.312805	0.087398
Unigene3090_Sample_011046	-0.05927	0.08083	0.00761	-0.0969	489	50.31	41.1	45.705	52.15	0.3235	0.3897	0.2764	0.2522	0.251	0.123	0.488	61	0.512	0.479	160	163	-0.287117	0.092025
Unigene3302_Sample_011046	-0.11518	-0.16761	0.04704	0.11803	1269	54.14	39.01	46.575	62.88	0.2738	0.4315	0.2031	0.3535	0.269	0.098	0.472	54.86	0.614	0.52	407	423	-0.135224	0.094563
Unigene3143_Sample_011046	0.38204	-0.40658	0.04215	-0.17348	1011	62.91	40.65	51.78	55.49	0.25	0.2851	0.3174	0.4164	0.247	0.044	0.461	60.87	0.548	0.53	332	337	-0.825222	0.026706
Unigene3254_Sample_011046	-0.26235	0.13283	0.12318	-0.20476	519	50.87	38.15	44.51	53.18	0.3691	0.3356	0.2281	0.2991	0.182	-0.071	0.356	56.58	0.503	0.474	163	173	0.150867	0.16763
Unigene3177_Sample_011046	-0.34876	-0.12581	-0.11462	-0.06535	912	64.8	50.66	57.73	62.17	0.2594	0.391	0.1925	0.3436	0.203	0.055	0.431	54.66	0.613	0.592	297	304	0.259868	0.078947
Unigene3307_Sample_011046	-0.22374	-0.15148	-0.05594	-0.09676	1830	57.38	43.28	50.33	62.79	0.294	0.4333	0.1606	0.3212	0.228	0.078	0.449	53.28	0.617	0.545	592	610	-0.203934	0.083607
Unigene3259_Sample_011046	-0.16161	-0.07475	-0.17073	0.26378	603	55.72	51.74	53.73	57.71	0.293	0.414	0.269	0.3286	0.296	0.113	0.495	57.09	0.566	0.551	196	201	-0.677612	0.069652
Unigene3311_Sample_011046	-0.00534	-0.08277	0.03489	-0.06534	768	51.17	41.41	46.29	57.03	0.283	0.3208	0.2475	0.381	0.187	-0.097	0.352	58.39	0.56	0.499	250	256	-0.014063	0.070313
Unigene3152_Sample_011046	0.2315	0.10622	-0.02878	-0.01311	813	49.45	39.85	44.65	49.82	0.3507	0.2607	0.2884	0.3532	0.201	0.006	0.412	61	0.481	0.464	262	271	-0.428413	0.077491
Unigene3292_Sample_011046	-0.22441	-0.03948	-0.06537	-0.10716	1053	59.54	47.86	53.7	54.99	0.3235	0.3693	0.2177	0.2734	0.213	0.058	0.437	57.73	0.537	0.541	341	351	0.129914	0.091168
Unigene3263_Sample_011046	-0.02368	0.1582	0.04822	-0.07842	843	55.52	38.79	47.155	43.06	0.4142	0.2929	0.2919	0.2435	0.207	-0.036	0.386	58.1	0.422	0.458	277	281	-0.138079	0.088968
Unigene3186_Sample_011046	-0.23307	-0.10203	0.07165	-0.12508	1116	56.45	42.74	49.595	61.83	0.2396	0.4281	0.2318	0.3168	0.222	0.099	0.465	55.9	0.604	0.537	359	372	0.300806	0.094086
Unigene3297_Sample_011046	-0.10684	-0.19014	0.09468	0.10871	963	56.07	36.45	46.26	62.31	0.2756	0.4331	0.2073	0.354	0.285	0.103	0.473	54.58	0.611	0.516	311	321	-0.022741	0.080997
Unigene3268_Sample_011046	-0.06017	0.16062	0.02437	-0.05901	1089	55.37	39.12	47.245	44.63	0.3981	0.301	0.2878	0.249	0.214	0.004	0.404	58.64	0.435	0.464	356	363	-0.046281	0.085399
Unigene3132_Sample_011046	0.0829	-0.00526	-0.11943	-0.0974	495	61.21	43.64	52.425	44.85	0.4318	0.303	0.2636	0.2598	0.249	-0.024	0.409	55.3	0.445	0.499	164	165	-0.581818	0.054545
Unigene3272_Sample_011046	-0.19754	-0.16119	-0.09744	-0.03143	1413	57.32	48.62	52.97	58.17	0.3212	0.4258	0.1836	0.2738	0.3	0.153	0.514	50.68	0.573	0.547	461	471	-0.336518	0.065817
Unigene3214_Sample_011046	0.08779	-0.01078	0.02082	0.10979	732	56.56	38.52	47.54	49.59	0.4031	0.3112	0.2391	0.3114	0.256	0.134	0.492	61	0.479	0.482	236	244	-0.476639	0.069672
Unigene3325_Sample_011046	-0.06483	-0.01085	0.03185	0.01792	1302	56.68	40.32	48.5	54.61	0.3232	0.3398	0.241	0.3322	0.227	0.084	0.455	58.98	0.533	0.505	422	434	-0.173502	0.089862
Unigene3137_Sample_011046	0.15696	-0.11683	-0.07728	0.07165	702	56.41	35.9	46.155	55.98	0.3234	0.3892	0.2816	0.319	0.263	0.095	0.482	57.29	0.532	0.494	220	234	-0.793162	0.038462
Unigene3277_Sample_011046	-0.15222	-0.20719	-0.11686	0.04871	489	56.44	49.08	52.76	58.28	0.3116	0.3841	0.2016	0.3333	0.295	0.129	0.506	54.62	0.575	0.546	160	163	-0.511043	0.06135
Unigene3219_Sample_011046	0.23985	0.0204	-0.03169	0.09317	702	51.71	39.32	45.515	50.85	0.3315	0.3149	0.3039	0.3452	0.195	-0.016	0.413	57.34	0.5	0.473	230	234	-0.919658	0.064103
Unigene3300_Sample_011046	-0.10341	-0.19003	0.09614	0.0869	894	56.38	36.24	46.31	61.74	0.2735	0.4359	0.2203	0.3412	0.294	0.119	0.483	53.67	0.604	0.515	288	298	-0.025503	0.080537
Unigene3305_Sample_011046	-0.22374	-0.15148	-0.05594	-0.09676	1830	57.38	43.28	50.33	62.79	0.294	0.4333	0.1606	0.3212	0.228	0.078	0.449	53.28	0.617	0.545	592	610	-0.203934	0.083607
Unigene3286_Sample_011046	-0.12679	-0.11317	-0.0408	-0.23587	1338	64.13	47.09	55.61	54.26	0.3194	0.3717	0.2323	0.2566	0.212	0.08	0.446	57.97	0.529	0.552	433	446	0.001345	0.058296
Unigene3228_Sample_011046	-0.1261	-0.09373	-0.00306	0.06921	660	60	40.45	50.225	58.64	0.2766	0.367	0.2364	0.3613	0.214	0.076	0.458	60.38	0.579	0.53	216	220	-0.052727	0.072727
Unigene3150_Sample_011046	0.01589	0.16905	0.16274	0.20014	651	51.15	31.8	41.475	48.85	0.3908	0.3391	0.3007	0.3071	0.206	-0.038	0.392	60.38	0.469	0.439	209	217	-0.418433	0.138249
Unigene3261_Sample_011046	-0.16161	-0.07475	-0.17073	0.26378	603	55.72	51.74	53.73	57.71	0.293	0.414	0.269	0.3286	0.296	0.113	0.495	57.09	0.566	0.551	196	201	-0.677612	0.069652
Unigene3314_Sample_011046	-0.00016	-0.10121	0.08028	-0.09919	2295	55.95	36.34	46.145	56.34	0.3452	0.3485	0.209	0.3606	0.257	0.091	0.464	57.67	0.55	0.495	743	765	-0.071503	0.062745
Unigene3295_Sample_011046	-0.2322	-0.03924	-0.06858	-0.10432	1050	59.43	47.43	53.43	55.43	0.3148	0.3705	0.2222	0.2784	0.211	0.053	0.432	57.87	0.541	0.541	340	350	0.122	0.091429
Unigene3266_Sample_011046	-0.02598	0.18225	0.01404	-0.08788	999	54.65	39.94	47.295	42.64	0.4211	0.2842	0.2851	0.2414	0.194	-0.063	0.372	59.24	0.418	0.457	328	333	-0.125826	0.09009
Unigene3270_Sample_011046	-0.04872	0.14019	0.01037	-0.10058	1053	58.97	38.46	48.715	44.16	0.3932	0.3051	0.2974	0.2311	0.221	0.006	0.404	58.23	0.43	0.472	344	351	0.006268	0.082621
Unigene3241_Sample_011046	-0.01102	0.10246	-0.08696	-0.12577	534	58.43	45.51	51.97	43.26	0.3631	0.2166	0.3034	0.3015	0.198	0.014	0.403	60.77	0.426	0.491	176	178	0.1	0.067416
Unigene3212_Sample_011046	-0.04806	-0.07728	-0.00699	0.05591	576	61.98	38.02	50	55.73	0.3548	0.3548	0.2069	0.3433	0.221	0.05	0.425	56.9	0.543	0.519	186	192	-0.415625	0.09375
Unigene3193_Sample_011046	-0.42735	-0.21269	0.16579	-0.03248	993	57.7	35.65	46.675	67.07	0.2257	0.4549	0.1719	0.3376	0.23	0.038	0.412	49.93	0.659	0.535	320	331	0.841088	0.111782
Unigene3323_Sample_011046	-0.11358	-0.0002	-0.02112	-0.15875	1380	56.3	45.22	50.76	50.87	0.3883	0.3299	0.2098	0.2675	0.225	0.048	0.43	56.16	0.491	0.508	444	460	-0.08	0.082609
Unigene3198_Sample_011046	0.16218	0.00922	0.09108	-0.06538	546	50.55	39.01	44.78	51.1	0.3357	0.3287	0.295	0.2955	0.213	0.01	0.417	57.5	0.491	0.469	175	182	-0.371978	0.082418
Unigene3173_Sample_011046	-0.07286	0.14226	0.00898	0.0181	561	53.48	48.13	50.805	52.41	0.2761	0.319	0.3014	0.3134	0.176	-0.011	0.404	59.37	0.514	0.513	183	187	0.108022	0.101604
Unigene3303_Sample_011046	-0.11653	-0.16255	0.05006	0.11558	1206	54.73	38.31	46.52	62.44	0.2804	0.4268	0.2007	0.3546	0.27	0.093	0.469	54.99	0.611	0.518	388	402	-0.093532	0.087065
Unigene3144_Sample_011046	-0.01727	0.05266	0.05737	-0.0806	606	57.43	36.14	46.785	51.49	0.3473	0.3413	0.2597	0.3077	0.24	0.105	0.467	53.45	0.508	0.483	199	202	-0.070792	0.084158
Unigene3226_Sample_011046	-0.15421	-0.04393	-0.07485	-0.12586	2457	56.65	46.4	51.525	53.72	0.3419	0.3605	0.2194	0.2708	0.218	0.04	0.433	54.88	0.523	0.523	794	819	-0.115385	0.084249
Unigene3308_Sample_011046	-0.25129	-0.18008	-0.0393	-0.10897	1596	58.27	43.23	50.75	63.53	0.292	0.4491	0.1527	0.3089	0.235	0.098	0.46	51.63	0.623	0.55	515	532	-0.133459	0.082707
Unigene3149_Sample_011046	-0.16017	-0.16309	-0.0897	0.11283	1224	57.84	45.1	51.47	62.25	0.2957	0.4055	0.1939	0.3692	0.273	0.153	0.508	52.66	0.605	0.551	390	408	-0.606863	0.110294
Unigene3312_Sample_011046	-0.25129	-0.18008	-0.0393	-0.10897	1596	58.27	43.23	50.75	63.53	0.292	0.4491	0.1527	0.3089	0.235	0.098	0.46	51.63	0.623	0.55	515	532	-0.133459	0.082707
Unigene3293_Sample_011046	-0.22478	-0.03621	-0.06776	-0.11109	1053	59.26	47.86	53.56	54.99	0.3235	0.3693	0.2177	0.2734	0.215	0.063	0.44	57.64	0.537	0.54	341	351	0.122507	0.091168
Unigene3264_Sample_011046	-0.02322	0.18582	0.02511	-0.08532	2073	56.01	38.93	47.47	42.98	0.4096	0.3055	0.2962	0.2178	0.207	-0.014	0.395	56.64	0.419	0.46	678	691	-0.063386	0.092619
Unigene3187_Sample_011046	0.23144	-0.09578	0.06094	-0.16337	489	53.99	36.2	45.095	50.92	0.3966	0.2414	0.2595	0.3934	0.256	0.056	0.462	54.61	0.487	0.47	156	163	-0.257055	0.06135
Unigene3298_Sample_011046	-0.10684	-0.19014	0.09468	0.10871	963	56.07	36.45	46.26	62.31	0.2756	0.4331	0.2073	0.354	0.285	0.103	0.473	54.58	0.611	0.516	311	321	-0.022741	0.080997
Unigene3269_Sample_011046	-0.05745	0.17971	-0.00019	-0.06907	1245	54.7	40	47.35	44.1	0.4056	0.293	0.283	0.2465	0.202	-0.023	0.391	59.73	0.43	0.463	407	415	-0.047952	0.086747
Unigene3191_Sample_011046	-0.12479	0.36243	0.27753	-0.19328	927	44.98	36.57	40.775	42.39	0.4515	0.2799	0.2794	0.2253	0.209	-0.039	0.381	59.37	0.395	0.413	294	309	0.553721	0.190939
Unigene3273_Sample_011046	-0.19754	-0.16119	-0.09744	-0.03143	1413	57.32	48.62	52.97	58.17	0.3212	0.4258	0.1836	0.2738	0.3	0.153	0.514	50.68	0.573	0.547	461	471	-0.336518	0.065817
Unigene3215_Sample_011046	-0.22577	0.09661	0.12397	0.03463	903	57.14	38.54	47.84	50.17	0.3556	0.3815	0.2466	0.2154	0.226	0.07	0.441	55.52	0.492	0.486	295	301	0.341528	0.093023
Unigene3326_Sample_011046	-0.05324	-0.02302	0.03858	0.02138	1332	56.76	40.32	48.54	54.95	0.3189	0.3405	0.2398	0.3386	0.22	0.078	0.45	59.09	0.538	0.507	433	444	-0.219595	0.087838
Unigene3278_Sample_011046	-0.15222	-0.20719	-0.11686	0.04871	489	56.44	49.08	52.76	58.28	0.3116	0.3841	0.2016	0.3333	0.295	0.129	0.506	54.62	0.575	0.546	160	163	-0.511043	0.06135
Unigene3249_Sample_011046	-0.47799	-0.1513	0.0727	-0.10789	645	62.33	43.26	52.795	65.12	0.269	0.4924	0.1366	0.2434	0.245	0.194	0.507	49.39	0.641	0.569	209	215	0.390698	0.116279
Unigene3301_Sample_011046	-0.10944	-0.19557	0.07319	0.12149	1068	55.62	37.36	46.49	63.76	0.2633	0.4342	0.203	0.368	0.274	0.088	0.464	53.56	0.624	0.522	343	356	-0.04382	0.08427
Unigene3142_Sample_011046	-0.01555	0.05996	-0.0674	-0.09191	756	55.16	46.83	50.995	50.79	0.3019	0.3066	0.3015	0.2935	0.191	0.064	0.44	57.83	0.49	0.509	243	252	-0.1	0.059524
Unigene3306_Sample_011046	-0.25129	-0.18008	-0.0393	-0.10897	1596	58.27	43.23	50.75	63.53	0.292	0.4491	0.1527	0.3089	0.235	0.098	0.46	51.63	0.623	0.55	515	532	-0.133459	0.082707
Unigene3147_Sample_011046	0.13046	0.13735	0.11795	-0.00983	534	56.74	39.33	48.035	41.01	0.4161	0.2483	0.3007	0.2578	0.157	-0.085	0.349	54.49	0.4	0.457	175	178	0.110112	0.02809
Unigene3287_Sample_011046	0.10598	-0.31336	-0.07257	-0.13535	2925	61.95	42.87	52.41	60.82	0.3008	0.3166	0.1954	0.4252	0.226	0.013	0.431	54.91	0.596	0.552	946	975	-0.357949	0.031795
Unigene3258_Sample_011046	-0.16161	-0.07475	-0.17073	0.26378	603	55.72	51.74	53.73	57.71	0.293	0.414	0.269	0.3286	0.296	0.113	0.495	57.09	0.566	0.551	196	201	-0.677612	0.069652
Unigene3229_Sample_011046	-0.04488	0.04911	-0.27998	-0.17521	627	59.33	44.02	51.675	46.89	0.4286	0.3036	0.2294	0.2813	0.244	0.088	0.478	56.25	0.464	0.501	207	209	-0.465072	0.047847
Unigene3180_Sample_011046	-0.14373	0.00477	0.20777	0.09476	1260	51.9	35.48	43.69	54.52	0.3068	0.4395	0.2939	0.2167	0.285	0.127	0.489	53.27	0.519	0.473	397	420	0.08119	0.128571
Unigene3310_Sample_011046	-0.22374	-0.15148	-0.05594	-0.09676	1830	57.38	43.28	50.33	62.79	0.294	0.4333	0.1606	0.3212	0.228	0.078	0.449	53.28	0.617	0.545	592	610	-0.203934	0.083607
Unigene3151_Sample_011046	-0.10165	0.03615	-0.01929	-0.12743	1074	59.22	43.02	51.12	50.56	0.3344	0.3182	0.2662	0.2752	0.203	0.05	0.434	61	0.488	0.509	346	358	0.060614	0.072626
Unigene3262_Sample_011046	-0.06404	0.12586	0.03125	-0.13967	684	59.21	38.6	48.905	42.98	0.4103	0.2974	0.289	0.2222	0.208	-0.054	0.371	56.81	0.42	0.469	224	228	-0.017982	0.087719
Unigene3204_Sample_011046	-0.08668	-0.11272	-0.1641	-0.00719	456	55.26	55.26	55.26	54.61	0.3233	0.2857	0.2063	0.3559	0.21	0.046	0.436	52.76	0.537	0.55	149	152	-0.245395	0.046053
Unigene3296_Sample_011046	-0.0963	-0.07033	-0.07546	-0.21931	4206	59.56	49.14	54.35	51.85	0.3369	0.3494	0.2375	0.2576	0.231	0.05	0.441	56.4	0.508	0.535	1373	1402	0.127746	0.057061
Unigene3127_Sample_011046	-0.16828	-0.07959	-0.48408	-0.19567	645	58.6	62.79	60.695	54.88	0.2796	0.3602	0.2356	0.262	0.192	0.004	0.418	55.44	0.545	0.588	213	215	-0.693954	0.032558
Unigene3267_Sample_011046	-0.02198	0.17549	0.04111	-0.08093	1917	56.49	38.34	47.415	43.19	0.4056	0.3111	0.3	0.2167	0.215	0.002	0.404	56.04	0.421	0.46	627	639	-0.063694	0.092332
Unigene3238_Sample_011046	-0.23534	-0.19882	0.02149	-0.02468	1122	59.09	45.45	52.27	61.5	0.3025	0.392	0.1649	0.3422	0.243	0.046	0.435	52.97	0.601	0.553	361	374	0.035829	0.096257
Unigene3209_Sample_011046	-0.10135	0.08714	0.08731	0.17464	1131	51.46	37.14	44.3	50.93	0.3535	0.3535	0.2814	0.2735	0.232	0.037	0.436	55.27	0.486	0.465	360	377	-0.125729	0.124668
Unigene3271_Sample_011046	-0.19754	-0.16119	-0.09744	-0.03143	1413	57.32	48.62	52.97	58.17	0.3212	0.4258	0.1836	0.2738	0.3	0.153	0.514	50.68	0.573	0.547	461	471	-0.336518	0.065817
Unigene3213_Sample_011046	-0.30927	-0.23224	-0.07084	0.00446	675	56.44	48.44	52.44	68.89	0.2356	0.4817	0.1563	0.3377	0.23	0.095	0.469	50.83	0.671	0.579	213	225	-0.301778	0.12
Unigene3324_Sample_011046	-0.11378	0.03828	0.02999	-0.15529	1785	54.45	43.7	49.075	49.75	0.3926	0.332	0.2188	0.2596	0.233	0.074	0.447	56.14	0.482	0.493	577	595	0.011597	0.085714
Unigene3165_Sample_011046	0.21045	-0.18014	0.04909	0.13752	849	50.88	36.04	43.46	61.84	0.2311	0.2689	0.2658	0.5266	0.214	-0.005	0.416	51.31	0.606	0.496	274	283	-0.430389	0.067138
Unigene3276_Sample_011046	-0.15222	-0.20719	-0.11686	0.04871	489	56.44	49.08	52.76	58.28	0.3116	0.3841	0.2016	0.3333	0.295	0.129	0.506	54.62	0.575	0.546	160	163	-0.511043	0.06135
Unigene3251_Sample_011046	-0.26235	0.13283	0.12318	-0.20476	519	50.87	38.15	44.51	53.18	0.3691	0.3356	0.2281	0.2991	0.182	-0.071	0.356	56.58	0.503	0.474	163	173	0.150867	0.16763
Unigene3304_Sample_011046	-0.22374	-0.15148	-0.05594	-0.09676	1830	57.38	43.28	50.33	62.79	0.294	0.4333	0.1606	0.3212	0.228	0.078	0.449	53.28	0.617	0.545	592	610	-0.203934	0.083607
Unigene3145_Sample_011046	-0.01543	-0.29309	0.0691	-0.11077	2040	63.68	39.56	51.62	59.56	0.2579	0.3896	0.2433	0.3358	0.221	0.045	0.427	55.09	0.585	0.543	663	680	-0.153824	0.045588
Unigene3309_Sample_011046	0.01035	-0.11274	0.08357	-0.09226	1428	52.1	40.13	46.115	58.19	0.2997	0.3514	0.2231	0.371	0.201	-0.015	0.4	60.08	0.57	0.501	463	476	-0.066807	0.069328
Unigene3260_Sample_011046	-0.16161	-0.07475	-0.17073	0.26378	603	55.72	51.74	53.73	57.71	0.293	0.414	0.269	0.3286	0.296	0.113	0.495	57.09	0.566	0.551	196	201	-0.677612	0.069652
Unigene3231_Sample_011046	-0.24709	-0.22334	-0.00183	0.08727	843	56.23	45.2	50.715	66.55	0.2769	0.4835	0.1311	0.3368	0.274	0.137	0.504	49.39	0.659	0.56	276	281	-0.340213	0.081851
Unigene3313_Sample_011046	-0.25129	-0.18008	-0.0393	-0.10897	1596	58.27	43.23	50.75	63.53	0.292	0.4491	0.1527	0.3089	0.235	0.098	0.46	51.63	0.623	0.55	515	532	-0.133459	0.082707
Unigene3294_Sample_011046	-0.15119	0.02333	-0.06639	-0.14793	1509	59.84	47.32	53.58	49.9	0.3673	0.3311	0.2308	0.2486	0.208	0.041	0.424	56.96	0.486	0.524	490	503	0.058847	0.085487
Unigene3265_Sample_011046	-0.03757	0.16446	0.03383	-0.10507	1758	58.02	38.23	48.125	43.17	0.4032	0.3145	0.2995	0.2063	0.216	-0.001	0.399	55.12	0.42	0.465	574	586	-0.010239	0.09215
Unigene3299_Sample_011046	-0.11405	-0.19329	0.08397	0.11917	963	57.01	36.76	46.885	62.62	0.2717	0.437	0.2073	0.354	0.28	0.1	0.469	54.1	0.614	0.521	311	321	-0.038318	0.080997
Unigene3211_Sample_011046	0.04837	-0.11096	-0.05869	0.00487	927	59.55	39.48	49.515	56.31	0.3263	0.4068	0.2407	0.3139	0.275	0.077	0.468	54.04	0.551	0.518	301	309	-0.453398	0.074434
Unigene3322_Sample_011046	-0.03532	0.00886	-0.03144	-0.091	2316	55.18	43.26	49.22	51.42	0.3392	0.344	0.2744	0.2779	0.207	0.005	0.416	58.6	0.495	0.5	742	772	-0.165803	0.085492
Unigene3163_Sample_011046	0.18206	-0.00557	0.01281	-0.22565	609	56.16	40.89	48.525	47.29	0.45	0.25	0.2244	0.3379	0.214	0.06	0.454	51.5	0.454	0.481	196	203	-0.486207	0.083744
Unigene3134_Sample_011046	0.1654	-0.15561	0.04178	0.17153	1068	55.06	33.15	44.105	56.74	0.3504	0.3268	0.2425	0.4395	0.239	-0.041	0.408	57.75	0.555	0.483	346	356	-0.742978	0.075843
Unigene3274_Sample_011046	-0.19754	-0.16119	-0.09744	-0.03143	1413	57.32	48.62	52.97	58.17	0.3212	0.4258	0.1836	0.2738	0.3	0.153	0.514	50.68	0.573	0.547	461	471	-0.336518	0.065817
Unigene3245_Sample_011046	0.00149	0.17111	-0.05755	-0.19068	573	60.21	43.98	52.095	42.93	0.3899	0.2327	0.3197	0.2857	0.205	-0.096	0.349	50.09	0.414	0.49	186	191	0.072251	0.104712
Unigene3197_Sample_011046	-0.10073	-0.06957	0.0631	-0.11057	489	61.35	41.1	51.225	51.53	0.292	0.3066	0.3145	0.3136	0.22	0.075	0.437	57.39	0.5	0.513	158	163	0.052147	0.079755
Unigene3168_Sample_011046	-0.00344	0.15232	-0.0608	-0.01558	1050	54.86	43.43	49.145	48.57	0.3838	0.3064	0.2472	0.2857	0.188	0.029	0.425	59.28	0.472	0.49	341	350	-0.210572	0.074286
Unigene3139_Sample_011046	-0.10367	0.04105	0.07574	-0.05396	843	62.99	39.86	51.425	49.47	0.3745	0.3191	0.2673	0.2698	0.207	0.057	0.433	56.57	0.47	0.508	268	281	-0.08363	0.088968
Unigene3360_Sample_011046	-0.10043	-0.05334	-0.08199	0.06532	2337	59.82	40.69	50.255	54.56	0.3495	0.3706	0.2379	0.3036	0.227	0.048	0.445	55.79	0.528	0.517	750	779	-0.475096	0.092426
Unigene3471_Sample_011046	-0.32074	0.06539	0.25729	-0.00929	1230	50.24	35.61	42.925	57.56	0.3305	0.4068	0.2073	0.2769	0.23	0.067	0.436	53.21	0.548	0.478	385	410	0.577805	0.163415
Unigene3413_Sample_011046	-0.09978	-0.14754	-0.15625	-0.16811	1101	61.31	47.96	54.635	55.31	0.3149	0.3409	0.2175	0.3131	0.268	0.127	0.481	56.91	0.547	0.549	362	367	-0.074659	0.049046
Unigene3394_Sample_011046	-0.19961	0.26951	0.07145	-0.13664	792	48.48	40.53	44.505	48.11	0.3652	0.3304	0.2637	0.2373	0.2	0.002	0.396	55.06	0.463	0.457	255	264	0.599621	0.143939
Unigene3336_Sample_011046	0.1948	0.05775	0.08362	-0.14155	921	50.49	37.46	43.975	45.6	0.4083	0.2583	0.2924	0.3102	0.214	0.028	0.432	59.66	0.436	0.445	296	307	-0.241042	0.071661
Unigene3476_Sample_011046	-0.13151	-0.19284	-0.02658	-0.14561	948	64.24	43.67	53.955	58.54	0.2528	0.3623	0.2581	0.3263	0.232	0.11	0.474	55.73	0.569	0.555	304	316	-0.012658	0.072785
Unigene3418_Sample_011046	-0.04911	0.05546	-0.04875	-0.02352	1317	58.54	43.74	51.14	47.15	0.379	0.3199	0.2684	0.2396	0.202	0.01	0.413	59.12	0.455	0.498	426	439	-0.159681	0.063781
Unigene3340_Sample_011046	-0.15267	-0.11027	-0.05512	-0.03414	2133	60.48	45.85	53.165	56.96	0.3141	0.3799	0.2154	0.2978	0.231	0.032	0.435	57.41	0.555	0.544	688	711	-0.134177	0.064698
Unigene3485_Sample_011046	0.07474	0.22983	-0.0367	-0.12384	999	48.95	42.34	45.645	40.24	0.4649	0.2546	0.2932	0.2446	0.241	0.01	0.428	56.51	0.388	0.438	325	333	-0.175376	0.087087
Unigene3456_Sample_011046	-0.04628	-0.1014	-0.10772	-0.04061	1863	59.26	47.5	53.38	54.59	0.3145	0.3633	0.2474	0.2959	0.241	0.085	0.463	55.45	0.534	0.538	605	621	-0.379871	0.072464
Unigene3427_Sample_011046	-0.06048	-0.11146	0.03629	0.00077	2460	59.02	41.59	50.305	56.83	0.2951	0.3726	0.2422	0.3211	0.226	0.079	0.462	57.58	0.556	0.525	797	820	-0.10439	0.084146
Unigene3379_Sample_011046	-0.2033	0.11656	-0.01454	-0.03112	528	58.52	42.61	50.565	46.59	0.4094	0.3423	0.2558	0.1638	0.226	0.002	0.427	58.15	0.427	0.492	164	176	0.328409	0.073864
Unigene3431_Sample_011046	-0.17854	-0.03442	0.09568	-0.07099	828	61.59	42.75	52.17	54.35	0.3777	0.3476	0.199	0.328	0.221	-0.061	0.377	58.02	0.53	0.529	268	276	-0.11413	0.130435
Unigene3402_Sample_011046	-0.29132	-0.17171	-0.00303	-0.00993	1596	61.09	45.11	53.1	61.28	0.2642	0.4738	0.2078	0.2513	0.267	0.142	0.493	51.64	0.603	0.558	519	532	-0.07312	0.090226
Unigene3465_Sample_011046	0.29469	0.04933	0.13592	-0.00918	1473	51.53	35.85	43.69	46.64	0.3577	0.2547	0.3601	0.345	0.191	-0.086	0.376	58.65	0.447	0.447	474	491	-0.504277	0.09165
Unigene3436_Sample_011046	0.00423	0.09782	0.01734	-0.00274	645	57.67	41.4	49.535	47.91	0.3989	0.2678	0.2484	0.3172	0.194	-0.102	0.348	56.18	0.459	0.49	207	215	0.007907	0.093023
Unigene3388_Sample_011046	0.07711	-0.17765	-0.07376	0.01577	1584	61.36	42.8	52.08	56.63	0.3219	0.3464	0.2222	0.3412	0.237	0.096	0.468	58.62	0.555	0.536	515	528	-0.518561	0.0625
Unigene3359_Sample_011046	0.10929	0.12573	-0.19577	0.03564	3444	57.49	45.91	51.7	41.46	0.4355	0.2557	0.2916	0.2368	0.239	0.058	0.447	53.69	0.397	0.483	1115	1148	-0.424739	0.063589
Unigene3440_Sample_011046	0.03179	0.01668	-0.1002	0.04515	1908	60.22	44.34	52.28	50	0.3658	0.3385	0.2669	0.2717	0.245	0.02	0.428	57.64	0.485	0.515	617	636	-0.34434	0.064465
Unigene3411_Sample_011046	0.27295	0.10905	0.1322	-0.00973	1350	50.67	36.67	43.67	45.33	0.3663	0.2558	0.3681	0.3214	0.188	-0.073	0.381	58.6	0.432	0.442	433	450	-0.475556	0.093333
Unigene3392_Sample_011046	-0.1302	-0.09837	-0.00102	-0.00605	2262	56.76	44.43	50.595	56.5	0.3008	0.3701	0.2387	0.3086	0.222	0.075	0.46	57.95	0.55	0.526	729	754	-0.188727	0.086207
Unigene3334_Sample_011046	-0.21185	-0.01707	0.01478	-0.12858	1341	60.4	41.39	50.895	55.7	0.3298	0.4063	0.2074	0.2462	0.231	0.128	0.473	55.24	0.543	0.525	433	447	0.261298	0.085011
Unigene3474_Sample_011046	-0.27385	-0.25838	0.09408	-0.08408	789	60.08	39.92	50	66.16	0.2117	0.4865	0.2111	0.306	0.212	0.113	0.458	51.79	0.648	0.554	253	263	0.035741	0.072243
Unigene3445_Sample_011046	-0.12735	-0.03061	-0.03094	-0.06334	2493	57.28	44.89	51.085	54.15	0.337	0.3384	0.2122	0.3189	0.218	0.038	0.427	55.94	0.534	0.521	818	831	-0.058363	0.077016
Unigene3416_Sample_011046	-0.06456	0.01005	-0.05467	0.05275	879	59.39	43.69	51.54	48.46	0.3976	0.3454	0.2342	0.2341	0.231	0.068	0.453	60.7	0.47	0.505	285	293	-0.313311	0.068259
Unigene3368_Sample_011046	0.40369	-0.2214	0.0887	-0.21453	963	62.31	36.45	49.38	48.91	0.3049	0.2825	0.3504	0.3398	0.203	-0.078	0.378	61	0.479	0.492	315	321	-0.645794	0.024922
Unigene3339_Sample_011046	0.05753	0.03172	-0.03251	-0.10439	3249	58.63	43.31	50.97	46.26	0.3754	0.2715	0.2922	0.2837	0.195	-0.004	0.406	57.77	0.446	0.494	1050	1083	-0.302678	0.072946
Unigene3479_Sample_011046	-0.1373	-0.0144	0.06027	0.16006	924	51.62	39.94	45.78	60.06	0.2335	0.4241	0.2877	0.3077	0.209	0.124	0.486	55.27	0.579	0.505	292	308	-0.31461	0.097403
Unigene3420_Sample_011046	-0.00148	-0.08847	-0.10282	-0.06807	2805	60.53	46.52	53.525	55.19	0.3135	0.3303	0.2353	0.3333	0.21	0.052	0.441	58.75	0.542	0.541	914	935	-0.325668	0.058824
Unigene3372_Sample_011046	-0.11939	0.04862	0.01955	-0.24108	2655	55.03	43.39	49.21	53.56	0.3426	0.3611	0.2242	0.2764	0.221	0.09	0.454	56.29	0.523	0.507	862	885	0.151413	0.083616
Unigene3483_Sample_011046	0.00514	-0.04274	0.09695	-0.01705	804	57.46	37.69	47.575	54.48	0.3455	0.35	0.2266	0.3387	0.234	0.108	0.466	57.16	0.534	0.499	262	268	-0.261194	0.11194
Unigene3454_Sample_011046	-0.09081	-0.13996	0.03372	-0.01857	2004	58.68	40.42	49.55	59.43	0.2889	0.437	0.2282	0.2857	0.241	0.114	0.481	55.05	0.579	0.528	643	668	-0.286228	0.083832
Unigene3425_Sample_011046	-0.00459	0.03053	0.05908	-0.02642	2004	55.24	41.17	48.205	49.7	0.3448	0.3122	0.2808	0.289	0.228	0.05	0.447	58.99	0.481	0.487	647	668	0.080389	0.095808
Unigene3377_Sample_011046	0.07168	0.0344	0.07412	-0.25589	1155	55.58	42.34	48.96	48.05	0.3551	0.2928	0.2801	0.2797	0.204	0.055	0.43	60.61	0.465	0.487	374	385	0.065714	0.077922
Unigene3348_Sample_011046	-0.1996	-0.08345	0.06736	-0.21578	1083	55.12	43.49	49.305	59.83	0.3039	0.4183	0.1864	0.2811	0.245	0.114	0.464	54.12	0.577	0.528	343	361	0.37867	0.072022
Unigene3488_Sample_011046	-0.00709	-0.07079	0.00211	-0.099	1698	56.71	42.76	49.735	54.06	0.3145	0.3362	0.2644	0.3342	0.242	0.05	0.442	57.74	0.527	0.512	550	566	-0.163604	0.079505
Unigene3459_Sample_011046	0.07151	0.03353	-0.03415	-0.06334	2118	59.49	41.5	50.495	47.31	0.3456	0.307	0.308	0.2692	0.184	-0.03	0.384	58.43	0.462	0.495	690	705	-0.399291	0.058156
Unigene3400_Sample_011046	-0.12899	-0.16775	0.07161	0.08829	1191	57.43	41.81	49.62	59.95	0.2803	0.4108	0.2415	0.3431	0.241	0.06	0.453	56.29	0.584	0.531	382	397	-0.354912	0.100756
Unigene3463_Sample_011046	0.30465	0.07712	0.12545	0.00161	1530	51.37	36.08	43.725	45.69	0.362	0.2474	0.367	0.3389	0.184	-0.092	0.371	58.39	0.438	0.444	493	510	-0.546863	0.090196
Unigene3434_Sample_011046	-0.25123	0.01876	0.16331	0.01366	804	50.37	39.18	44.775	57.09	0.3348	0.3826	0.2077	0.3019	0.234	0.079	0.446	52.68	0.542	0.489	251	268	0.325373	0.130597
Unigene3386_Sample_011046	-0.16766	-0.23656	0.0287	-0.11583	915	62.3	44.92	53.61	64.26	0.2636	0.3798	0.1737	0.3822	0.205	0.107	0.461	59.52	0.628	0.572	293	305	0.064262	0.088525
Unigene3357_Sample_011046	-0.18317	-0.1229	-0.22308	-0.15882	2109	56.33	51.78	54.055	58.75	0.2634	0.3909	0.2337	0.2897	0.234	0.097	0.471	54.65	0.574	0.556	680	703	-0.245235	0.056899
Unigene3468_Sample_011046	-0.31657	0.04066	0.13666	-0.10883	1227	51.83	40.83	46.33	56.72	0.3168	0.3884	0.1987	0.2643	0.223	0.099	0.457	58.02	0.548	0.498	392	409	0.827628	0.117359
Unigene3439_Sample_011046	-0.03717	0.07041	-0.02734	0.04779	1383	56.4	41	48.7	49.89	0.3785	0.3069	0.242	0.3123	0.212	-0.021	0.404	60.92	0.487	0.491	450	461	-0.168547	0.086768
Unigene3390_Sample_011046	-0.05721	-0.01025	-0.01786	-0.07379	672	53.13	44.2	48.665	56.7	0.2703	0.373	0.2765	0.3106	0.205	0.069	0.444	61	0.551	0.513	216	224	-0.273214	0.089286
Unigene3361_Sample_011046	-0.0984	-0.05532	-0.08577	0.07047	2385	59.87	40.88	50.375	54.59	0.3498	0.372	0.237	0.3027	0.228	0.049	0.446	55.58	0.529	0.518	766	795	-0.481761	0.091824
Unigene3332_Sample_011046	0.20008	-0.24003	-0.19419	0.07066	969	59.75	47.99	53.87	57.28	0.2757	0.3004	0.2563	0.3978	0.238	0.067	0.475	56.4	0.566	0.55	318	323	-0.788545	0.034056
Unigene3472_Sample_011046	0.14216	0.30672	0.01662	0.0359	1839	51.39	40.62	46.005	36.87	0.4331	0.1996	0.372	0.2585	0.199	-0.065	0.382	53.95	0.348	0.43	594	613	-0.158891	0.101142
Unigene3395_Sample_011046	-0.14634	0.33738	-0.09839	-0.09324	681	48.46	48.46	48.46	42.73	0.4141	0.2727	0.2807	0.1923	0.192	-0.043	0.383	61	0.393	0.465	214	227	0.393833	0.110132
Unigene3366_Sample_011046	-0.10254	-0.12776	-0.046	-0.05451	3516	57.08	44.71	50.895	58.79	0.2964	0.3813	0.2123	0.3268	0.215	0.06	0.444	55.96	0.574	0.535	1134	1172	-0.184642	0.061433
Unigene3337_Sample_011046	0.17491	0.06129	0.11933	-0.13037	1086	49.72	35.64	42.68	46.69	0.4014	0.2782	0.2842	0.3135	0.216	0.043	0.439	59.89	0.45	0.44	351	362	-0.176796	0.069061
Unigene3477_Sample_011046	-0.19763	-0.11245	0.15707	-0.09982	1611	56.61	40.22	48.415	59.59	0.2903	0.4194	0.2108	0.2896	0.221	0.056	0.431	55.1	0.581	0.521	518	537	0.119367	0.104283
Unigene3370_Sample_011046	0.02968	0.00809	-0.17111	-0.01394	519	51.45	49.13	50.29	49.13	0.3958	0.3194	0.2279	0.2846	0.25	0.027	0.444	61	0.479	0.499	169	173	-0.381503	0.063584
Unigene3341_Sample_011046	-0.04978	-0.15391	0.04743	0.04099	7341	56.52	37.92	47.22	59.46	0.2975	0.3709	0.2275	0.3643	0.238	0.059	0.446	55.94	0.575	0.513	2332	2447	-0.166571	0.089497
Unigene3481_Sample_011046	0.04438	-0.09354	0.04158	-0.0496	1392	54.53	39.87	47.2	56.03	0.345	0.3585	0.2249	0.3567	0.233	0.049	0.448	58.46	0.546	0.501	449	464	-0.495259	0.077586
Unigene3423_Sample_011046	-0.03967	-0.06577	-0.03004	-0.01875	1104	61.14	44.02	52.58	55.43	0.291	0.3411	0.2683	0.3237	0.214	-0.002	0.402	59.92	0.539	0.535	356	368	-0.090217	0.086957
Unigene3375_Sample_011046	-0.35484	0.09428	0.14048	-0.06633	780	51.92	43.08	47.5	55.38	0.3277	0.3992	0.199	0.233	0.223	0.065	0.44	56.37	0.54	0.501	252	260	0.673077	0.146154
Unigene3346_Sample_011046	-0.07101	-0.15182	0.01328	-0.02839	2841	59.98	43.08	51.53	57.44	0.3394	0.3964	0.1928	0.3025	0.235	0.099	0.47	55.92	0.56	0.535	914	946	-0.275899	0.072939
Unigene3486_Sample_011046	-0.16712	-0.05072	-0.12596	0.06913	543	60.22	49.17	54.695	56.91	0.3077	0.3654	0.2055	0.3083	0.217	0.063	0.438	56.6	0.557	0.554	176	181	0.049171	0.071823
Unigene3457_Sample_011046	0.07151	0.03353	-0.03415	-0.06334	2118	59.49	41.5	50.495	47.31	0.3456	0.307	0.308	0.2692	0.184	-0.03	0.384	58.43	0.462	0.495	690	705	-0.399291	0.058156
Unigene3428_Sample_011046	-0.03571	-0.18611	-0.01289	-0.00368	954	60.38	43.08	51.73	55.97	0.3145	0.3911	0.25	0.2881	0.252	0.148	0.505	53.64	0.541	0.531	305	318	-0.540881	0.084906
Unigene3461_Sample_011046	-0.10229	-0.07518	-0.05414	0.12706	1125	58.67	44	51.335	58.67	0.3115	0.3672	0.2098	0.3459	0.188	-0.018	0.393	54.73	0.568	0.538	359	375	-0.418667	0.090667
Unigene3432_Sample_011046	-0.17854	-0.03442	0.09568	-0.07099	828	61.59	42.75	52.17	54.35	0.3777	0.3476	0.199	0.328	0.221	-0.061	0.377	58.02	0.53	0.529	268	276	-0.11413	0.130435
Unigene3403_Sample_011046	-0.00622	-0.07996	-0.03504	-0.19227	1638	53.3	47.99	50.645	53.3	0.3355	0.3312	0.236	0.2941	0.202	0.05	0.44	57.19	0.516	0.515	527	546	-0.289377	0.078755
Unigene3437_Sample_011046	-0.22159	0.04061	0.01175	-0.17565	1029	57.14	44.02	50.58	53.94	0.35	0.3833	0.2031	0.2593	0.203	0.063	0.438	53.41	0.53	0.517	336	343	0.034111	0.087464
Unigene3408_Sample_011046	0.28462	0.13763	0.11832	-1e-05	1410	50.43	37.02	43.725	44.26	0.3722	0.2472	0.3743	0.3148	0.18	-0.082	0.375	58.24	0.422	0.439	453	470	-0.523617	0.091489
Unigene3389_Sample_011046	-0.0511	-0.01271	0.03045	-0.0537	594	53.03	43.43	48.23	56.57	0.2727	0.3758	0.2715	0.3099	0.207	0.069	0.443	61	0.552	0.51	192	198	-0.15202	0.090909
Unigene3330_Sample_011046	0.22706	-0.15469	-0.20387	0.01404	648	56.94	49.07	53.005	54.63	0.3133	0.3012	0.2527	0.3539	0.212	0.026	0.445	51.77	0.536	0.535	211	216	-0.936111	0.027778
Unigene3470_Sample_011046	-0.01865	0.32257	0.07799	0.13661	612	50	40.69	45.345	41.18	0.369	0.3095	0.3904	0.2197	0.166	-0.072	0.375	50.11	0.405	0.44	200	203	-0.315764	0.142857
Unigene3335_Sample_011046	-0.12593	0.04051	0.04191	-0.10167	1896	58.54	40.19	49.365	51.9	0.3655	0.375	0.2229	0.2397	0.223	0.084	0.449	55.79	0.503	0.502	612	632	0.199209	0.09019
Unigene3475_Sample_011046	-0.13151	-0.19284	-0.02658	-0.14561	948	64.24	43.67	53.955	58.54	0.2528	0.3623	0.2581	0.3263	0.232	0.11	0.474	55.73	0.569	0.555	304	316	-0.012658	0.072785
Unigene3446_Sample_011046	-0.12735	-0.03061	-0.03094	-0.06334	2493	57.28	44.89	51.085	54.15	0.337	0.3384	0.2122	0.3189	0.218	0.038	0.427	55.94	0.534	0.521	818	831	-0.058363	0.077016
Unigene3417_Sample_011046	5e-05	0.0456	-0.02433	-0.07062	1119	57.37	42.36	49.865	47.45	0.3814	0.3109	0.2664	0.2622	0.199	-0.013	0.399	58.88	0.46	0.491	363	373	-0.179625	0.067024
Unigene3398_Sample_011046	-0.11111	-0.17638	-0.17615	-0.27304	897	65.55	51.84	58.695	53.85	0.3372	0.3178	0.204	0.2898	0.249	0.069	0.454	57.05	0.526	0.571	291	299	0.089298	0.036789
Unigene3369_Sample_011046	0.43444	-0.11793	0.07128	-0.1408	1263	61.52	33.97	47.745	44.66	0.3333	0.2646	0.3897	0.3131	0.212	-0.077	0.38	58.52	0.436	0.467	413	421	-0.712827	0.030879
Unigene3450_Sample_011046	-0.08207	-0.06016	0.08043	-0.03249	2058	53.21	39.21	46.21	55.69	0.3154	0.353	0.2481	0.3263	0.243	0.08	0.457	58.25	0.537	0.494	656	686	0.085569	0.102041
Unigene3421_Sample_011046	-0.08864	-0.13528	0.02024	0.06938	951	57.41	43.53	50.47	58.99	0.2752	0.3992	0.2521	0.3687	0.264	0.079	0.473	57.27	0.585	0.533	313	317	-0.382019	0.056782
Unigene3373_Sample_011046	-0.11939	0.04862	0.01955	-0.24108	2655	55.03	43.39	49.21	53.56	0.3426	0.3611	0.2242	0.2764	0.221	0.09	0.454	56.29	0.523	0.507	862	885	0.151413	0.083616
Unigene3484_Sample_011046	0.11704	0.22654	0.05708	-0.05491	495	49.7	38.79	44.245	38.79	0.4961	0.2558	0.3083	0.2411	0.263	0.011	0.435	56.21	0.373	0.424	161	165	-0.192121	0.10303
Unigene3455_Sample_011046	0.029	0.26027	0.08534	-0.08089	714	47.06	40.34	43.7	44.54	0.3941	0.3103	0.2873	0.244	0.195	0.047	0.436	54.53	0.441	0.44	236	238	0.063025	0.079832
Unigene3426_Sample_011046	-0.06101	-0.0491	0.02602	0.01162	2907	56.97	41.9	49.435	54.59	0.3088	0.355	0.2546	0.31	0.228	0.082	0.464	58.58	0.532	0.512	941	969	-0.037668	0.086687
Unigene3378_Sample_011046	-0.11658	-0.11389	0.10595	0.0468	2025	54.37	36.59	45.48	60.74	0.2902	0.414	0.2209	0.3533	0.244	0.066	0.449	56.75	0.591	0.506	648	675	-0.068148	0.111111
Unigene3401_Sample_011046	-0.05006	-0.14891	0.07181	-0.01088	1716	57.17	37.06	47.115	59.79	0.3037	0.3861	0.2143	0.365	0.242	0.062	0.448	57.6	0.585	0.513	554	572	-0.299476	0.090909
Unigene3382_Sample_011046	-0.2033	0.11656	-0.01454	-0.03112	528	58.52	42.61	50.565	46.59	0.4094	0.3423	0.2558	0.1638	0.226	0.002	0.427	58.15	0.427	0.492	164	176	0.328409	0.073864
Unigene3464_Sample_011046	0.27295	0.10905	0.1322	-0.00973	1350	50.67	36.67	43.67	45.33	0.3663	0.2558	0.3681	0.3214	0.188	-0.073	0.381	58.6	0.432	0.442	433	450	-0.475556	0.093333
Unigene3435_Sample_011046	0.11437	-0.01483	0.13113	-0.0922	1200	60.75	33.5	47.125	46.5	0.3806	0.3065	0.3048	0.2762	0.219	0.043	0.433	55.83	0.448	0.469	388	400	-0.09325	0.07
Unigene3406_Sample_011046	0.10992	0.13589	-0.12081	0.08117	528	59.09	42.61	50.85	44.32	0.3529	0.2721	0.3846	0.2459	0.234	0.061	0.448	57.21	0.406	0.487	165	176	-0.411364	0.090909
Unigene3387_Sample_011046	-0.09878	-0.1016	-0.0443	-0.04866	1356	61.06	44.47	52.765	57.08	0.3263	0.3447	0.2029	0.3425	0.201	0.057	0.437	58.73	0.556	0.542	437	452	-0.226549	0.090708
Unigene3358_Sample_011046	0.101	-0.02025	-0.09242	0.0262	2487	59.35	40.65	50	48.85	0.3674	0.3099	0.2989	0.3003	0.229	-0.019	0.411	57.64	0.47	0.496	800	829	-0.523281	0.062726
Unigene3410_Sample_011046	0.29469	0.04933	0.13592	-0.00918	1473	51.53	35.85	43.69	46.64	0.3577	0.2547	0.3601	0.345	0.191	-0.086	0.376	58.65	0.447	0.447	474	491	-0.504277	0.09165
Unigene3333_Sample_011046	0.11864	-0.16715	-0.16204	0.00026	1383	55.1	47.94	51.52	56.83	0.2793	0.3631	0.2558	0.3378	0.245	0.09	0.487	54.48	0.562	0.533	454	461	-0.68243	0.045553
Unigene3473_Sample_011046	-0.03185	0.04741	-0.17159	-0.03403	1908	55.5	48.11	51.805	50	0.4077	0.3404	0.2227	0.25	0.261	0.1	0.48	54.53	0.479	0.512	610	636	-0.530503	0.09434
Unigene3367_Sample_011046	0.43444	-0.11793	0.07128	-0.1408	1263	61.52	33.97	47.745	44.66	0.3333	0.2646	0.3897	0.3131	0.212	-0.077	0.38	58.52	0.436	0.467	413	421	-0.712827	0.030879
Unigene3338_Sample_011046	0.15597	0.01483	0.08717	-0.16987	1368	52.41	36.62	44.515	48.03	0.3966	0.2737	0.2676	0.3232	0.223	0.053	0.44	58.52	0.463	0.457	441	456	-0.145833	0.061404
Unigene3478_Sample_011046	0.15336	0.01009	-0.15939	0.10597	792	55.3	40.15	47.725	49.24	0.3503	0.3401	0.3023	0.3065	0.268	0.04	0.45	61	0.489	0.482	262	264	-0.673106	0.060606
Unigene3371_Sample_011046	-0.03338	0.03602	-0.18615	-0.02569	453	51.66	50.33	50.995	49.67	0.3817	0.3282	0.2185	0.2804	0.247	0.053	0.456	61	0.49	0.506	149	151	-0.236424	0.059603
Unigene3342_Sample_011046	-0.01351	0.11759	0.10168	-0.12517	510	52.94	41.18	47.06	50	0.3497	0.3427	0.2982	0.2545	0.215	0.088	0.466	61	0.478	0.483	161	169	-0.240828	0.100592
Unigene3482_Sample_011046	0.14044	0.03291	0.01921	-0.18305	2577	55.76	40.28	48.02	47.5	0.3803	0.2946	0.2759	0.2866	0.209	0.016	0.421	58.98	0.461	0.478	836	859	-0.161467	0.055879
Unigene3453_Sample_011046	-0.19308	-0.12839	-0.13232	-0.18436	1005	62.99	49.55	56.27	55.22	0.2664	0.3668	0.2626	0.2622	0.195	0.057	0.433	54.82	0.54	0.559	326	335	-0.050448	0.056716
Unigene3424_Sample_011046	0.013	-0.0419	0.08067	-0.05939	1563	57.77	40.69	49.23	51.63	0.3349	0.3255	0.2696	0.2995	0.224	0.037	0.438	58.29	0.501	0.5	505	521	0.00595	0.09405
Unigene3347_Sample_011046	-0.07789	0.01514	0.16568	-0.2673	957	52.35	40.13	46.24	53.61	0.3309	0.3792	0.2554	0.2523	0.238	0.048	0.434	56.86	0.513	0.487	304	319	0.193103	0.103448
Unigene3487_Sample_011046	-0.08069	-0.02592	-0.05349	0.06239	873	58.76	43.64	51.2	54.64	0.3416	0.3457	0.2168	0.3254	0.223	0.032	0.423	59.87	0.535	0.523	284	291	-0.062886	0.072165
Unigene3429_Sample_011046	0.22083	0.03669	-0.04366	0.00734	714	55.88	40.34	48.11	50	0.337	0.3315	0.3021	0.3125	0.222	0.073	0.462	59.18	0.491	0.487	234	238	-0.756302	0.063025
Unigene3462_Sample_011046	0.21554	-0.02031	0.1986	-0.0446	648	54.63	34.26	44.445	50.93	0.319	0.319	0.3624	0.3357	0.19	-0.049	0.398	61	0.485	0.466	206	216	-0.452778	0.078704
Unigene3385_Sample_011046	-0.1112	-0.11764	0.08957	0.03936	2115	54.33	37.59	45.96	60.85	0.2867	0.4088	0.2214	0.3571	0.234	0.057	0.443	56.92	0.592	0.509	677	705	-0.116596	0.110638
Unigene3467_Sample_011046	-0.36395	-0.03527	-0.00864	-0.08053	654	54.59	47.71	51.15	60.09	0.2806	0.398	0.1928	0.2821	0.221	0.104	0.469	54.72	0.584	0.541	209	218	0.611927	0.110092
Unigene3409_Sample_011046	0.30465	0.07712	0.12545	0.00161	1530	51.37	36.08	43.725	45.69	0.362	0.2474	0.367	0.3389	0.184	-0.092	0.371	58.39	0.438	0.444	493	510	-0.546863	0.090196
Unigene3601_Sample_011046	-0.19191	0.08212	-0.36946	-0.05223	1368	56.8	53.07	54.935	47.59	0.398	0.3317	0.2037	0.2178	0.239	0.086	0.467	57.45	0.469	0.525	450	456	-0.073026	0.046053
Unigene3582_Sample_011046	0.13571	0.19939	-0.20243	0.02045	1872	53.69	46.96	50.325	40.71	0.4436	0.2335	0.2904	0.2677	0.211	-0.031	0.4	57.32	0.398	0.471	615	624	-0.564423	0.059295
Unigene3553_Sample_011046	0.32087	-0.16609	-0.07791	0.11032	2403	59.18	40.07	49.625	52.31	0.3281	0.3003	0.2915	0.3568	0.229	-0.004	0.425	59.35	0.512	0.505	783	801	-0.973533	0.041199
Unigene3524_Sample_011046	-0.18142	-0.19822	-0.02632	0.09385	1842	61.07	41.53	51.3	62.87	0.2669	0.4223	0.1996	0.3456	0.254	0.124	0.481	53.99	0.614	0.552	590	614	-0.162541	0.060261
Unigene3606_Sample_011046	0.20701	-0.01872	-0.0688	0.05766	711	63.29	42.62	52.955	43.04	0.4033	0.3039	0.3298	0.2229	0.283	0.05	0.459	56.54	0.41	0.496	229	237	-0.549367	0.059072
Unigene3587_Sample_011046	-0.04295	-0.00654	0.04407	0.04864	1818	54.95	37.46	46.205	54.13	0.3638	0.3435	0.2195	0.339	0.25	0.07	0.454	57.29	0.526	0.488	586	606	-0.022442	0.084158
Unigene3558_Sample_011046	0.11787	-0.13563	-0.13555	-0.04607	969	63.16	41.49	52.325	52.32	0.375	0.3281	0.2239	0.3239	0.285	0.067	0.462	61	0.516	0.523	318	323	-0.410836	0.03096
Unigene3529_Sample_011046	0.05697	-0.00088	0.04344	-0.07181	1290	57.44	38.37	47.905	49.77	0.3565	0.3072	0.2768	0.3067	0.22	0.02	0.419	60.13	0.483	0.485	418	430	-0.006977	0.05814
Unigene3591_Sample_011046	-0.06297	-0.03454	-0.00014	-0.11919	3753	54.52	40.85	47.685	55.08	0.3399	0.3756	0.2281	0.3003	0.226	0.068	0.452	56.89	0.536	0.501	1211	1251	-0.147562	0.082334
Unigene3533_Sample_011046	0.03098	0.07642	-0.14271	0.00104	1950	58.46	45.54	52	45.23	0.4026	0.2878	0.2657	0.2532	0.21	0.03	0.43	57.8	0.438	0.497	633	650	-0.455692	0.067692
Unigene3615_Sample_011046	-0.15969	-0.05466	-0.16145	-0.08936	1023	57.18	49.56	53.37	56.6	0.2993	0.3605	0.2264	0.3187	0.215	0.01	0.419	57.71	0.557	0.544	334	341	-0.243695	0.079179
Unigene3513_Sample_011046	-0.02026	-0.0648	-0.00982	0.11617	1242	58.21	41.55	49.88	52.9	0.3578	0.3284	0.2288	0.3231	0.204	-0.024	0.403	56.8	0.515	0.509	402	414	-0.156039	0.062802
Unigene3576_Sample_011046	-0.01776	0.13258	-0.03306	-0.11001	1209	50.12	46.65	48.385	47.64	0.3894	0.3038	0.2565	0.2772	0.205	-0.017	0.405	55.72	0.463	0.481	393	403	-0.113151	0.081886
Unigene3518_Sample_011046	-0.1741	-0.07084	0.15252	-0.00591	951	50.47	35.33	42.9	59.94	0.3023	0.4302	0.2076	0.3029	0.275	0.179	0.515	56.72	0.578	0.486	301	317	0.292113	0.113565
Unigene3580_Sample_011046	0.19101	-0.23998	-0.09328	-0.34589	870	67.24	45.52	56.38	50	0.3139	0.3004	0.2953	0.2976	0.221	0.031	0.432	61	0.495	0.543	287	290	-0.605862	0.02069
Unigene3522_Sample_011046	0.23955	-0.14405	0.14196	-0.09883	1404	53.42	32.69	43.055	52.35	0.3242	0.303	0.3029	0.3511	0.222	-0.008	0.408	57.53	0.502	0.462	448	468	-0.272222	0.051282
Unigene3585_Sample_011046	-0.17555	-0.11791	-0.22671	-0.25519	720	59.58	56.67	58.125	57.92	0.2927	0.3659	0.206	0.3005	0.208	0.085	0.462	55.09	0.568	0.581	234	240	-0.137917	0.045833
Unigene3527_Sample_011046	-0.15398	-0.07503	0.0689	0.02517	612	56.37	41.67	49.02	58.33	0.3158	0.386	0.2095	0.3333	0.235	0.066	0.455	55.35	0.571	0.521	198	204	-0.033824	0.112745
Unigene3609_Sample_011046	-0.20742	0.18146	-0.16101	-0.12423	1089	51.52	49.86	50.69	49.59	0.3614	0.3427	0.2428	0.2298	0.212	0.041	0.446	61	0.477	0.503	350	363	0.15427	0.07989
Unigene3565_Sample_011046	0.01368	-0.252	-0.12873	-0.14884	867	61.25	47.4	54.325	57.79	0.3216	0.3128	0.2033	0.3836	0.219	0.046	0.45	56.9	0.567	0.555	282	289	-0.478547	0.041522
Unigene3599_Sample_011046	0.1235	0.07532	0.1305	-0.03517	2370	50.63	34.81	42.72	47.09	0.397	0.3213	0.3068	0.2731	0.24	0.042	0.445	56.9	0.449	0.442	758	790	-0.352152	0.091139
Unigene3540_Sample_011046	-0.07707	-0.06912	0.04334	-0.20122	1005	56.12	44.18	50.15	51.04	0.3964	0.3821	0.2	0.2298	0.241	0.083	0.463	54.63	0.5	0.504	328	335	-0.027761	0.074627
Unigene3511_Sample_011046	0.00101	0.1086	0.04684	-0.14699	633	50.24	40.76	45.5	46.92	0.3931	0.2659	0.2699	0.3007	0.218	0.06	0.441	60	0.451	0.46	204	211	0.019431	0.085308
Unigene3497_Sample_011046	0.10587	-0.22318	-0.15051	-0.1547	1689	61.1	45.12	53.11	55.77	0.2748	0.3233	0.2714	0.3536	0.214	0.008	0.422	57.74	0.549	0.54	552	563	-0.555417	0.021314
Unigene3520_Sample_011046	-0.18142	-0.19822	-0.02632	0.09385	1842	61.07	41.53	51.3	62.87	0.2669	0.4223	0.1996	0.3456	0.254	0.124	0.481	53.99	0.614	0.552	590	614	-0.162541	0.060261
Unigene3602_Sample_011046	-0.08485	-0.21637	0.06465	-0.1054	1374	58.3	37.12	47.71	63.1	0.2971	0.4085	0.1633	0.3765	0.226	0.13	0.473	52.67	0.623	0.528	448	458	-0.322489	0.052402
Unigene3583_Sample_011046	-0.17986	-0.16826	-0.02088	-0.04295	1275	57.88	46.12	52	61.88	0.2691	0.4136	0.2055	0.3203	0.218	0.132	0.485	54.93	0.601	0.553	406	425	-0.097882	0.091765
Unigene3554_Sample_011046	-0.04985	0.11786	-0.11706	-0.05089	1224	53.68	47.06	50.37	47.55	0.3935	0.3225	0.2547	0.2432	0.242	0.097	0.475	57.09	0.457	0.494	394	408	-0.144853	0.07598
Unigene3525_Sample_011046	0.01368	-0.252	-0.12873	-0.14884	867	61.25	47.4	54.325	57.79	0.3216	0.3128	0.2033	0.3836	0.219	0.046	0.45	56.9	0.567	0.555	282	289	-0.478547	0.041522
Unigene3607_Sample_011046	-0.27545	-0.26465	-0.08236	-0.26417	492	53.05	51.83	52.44	65.24	0.2606	0.4859	0.1515	0.2778	0.274	0.07	0.466	47.39	0.646	0.567	161	164	-0.140244	0.079268
Unigene3588_Sample_011046	-0.1828	-0.14591	0.10809	0.08252	912	56.25	35.53	45.89	62.83	0.3012	0.3976	0.1827	0.3878	0.256	0.097	0.469	55.35	0.608	0.515	288	304	-0.181908	0.134868
Unigene3500_Sample_011046	-0.21981	-0.13806	-0.12491	0.01302	810	58.89	44.07	51.48	62.59	0.2802	0.4569	0.1773	0.3073	0.279	0.124	0.489	49.31	0.62	0.552	266	270	-0.338148	0.085185
Unigene3611_Sample_011046	0.03113	-0.14782	-0.00993	-0.11083	1278	62.44	40.61	51.525	54.93	0.3202	0.3505	0.2537	0.3138	0.207	-0.067	0.373	58.15	0.532	0.527	410	426	-0.165493	0.061033
Unigene3592_Sample_011046	-0.0376	-0.19705	-0.08145	-0.07309	1956	60.12	47.09	53.605	57.36	0.2578	0.3528	0.2667	0.3409	0.22	0.045	0.442	54.41	0.564	0.549	636	651	-0.451459	0.049155
Unigene3563_Sample_011046	0.09139	-0.08864	-0.05657	-0.07447	681	66.52	41.41	53.965	51.1	0.3829	0.3257	0.2418	0.32	0.204	-0.049	0.379	57.58	0.504	0.53	224	227	-0.62511	0.066079
Unigene3616_Sample_011046	0.15073	0.15746	-0.34225	-0.09071	2325	47.48	51.74	49.61	43.74	0.376	0.2448	0.3121	0.2713	0.224	0.007	0.435	59.23	0.425	0.477	758	775	-0.606323	0.028387
Unigene3568_Sample_011046	-0.01425	-0.14163	0.01608	-0.06023	1560	55.19	43.65	49.42	57.69	0.3478	0.3816	0.1919	0.3404	0.218	0.06	0.455	55.2	0.565	0.522	506	520	-0.5275	0.090385
Unigene3572_Sample_011046	0.16547	-0.34129	0.1141	-0.02286	1263	58.67	31.83	45.25	63.42	0.2815	0.4238	0.2262	0.4175	0.242	0.057	0.459	56.82	0.616	0.513	401	421	-0.869121	0.035629
Unigene3548_Sample_011046	-0.15038	-0.09037	0.03912	-0.14302	1059	54.67	43.63	49.15	57.22	0.3146	0.3907	0.2014	0.3004	0.211	0.071	0.451	54.79	0.566	0.518	348	353	0.046459	0.082153
Unigene3519_Sample_011046	-0.02054	-0.14926	-0.06809	0.08627	1917	55.4	42.72	49.06	59.47	0.2948	0.4024	0.2256	0.3478	0.28	0.103	0.485	56.22	0.583	0.525	621	639	-0.473553	0.081377
Unigene3600_Sample_011046	0.07793	0.01557	-0.27106	0.08285	900	64	44.67	54.335	47	0.3901	0.2691	0.3013	0.3158	0.271	0.084	0.464	50.15	0.454	0.519	291	300	-0.824	0.09
Unigene3581_Sample_011046	-0.18553	0.249	0.07736	0.01265	1476	54.88	42.68	48.78	45.93	0.4065	0.2794	0.2419	0.2515	0.201	0.025	0.416	57.08	0.438	0.478	473	492	0.738618	0.128049
Unigene3523_Sample_011046	0.22946	-0.1864	0.12435	-0.09642	1212	54.46	32.43	43.445	53.71	0.331	0.2993	0.2784	0.3686	0.212	-0.047	0.382	56.68	0.517	0.469	387	404	-0.321287	0.044554
Unigene3586_Sample_011046	-0.03573	0.01467	0.04856	0.06777	1992	54.82	37.05	45.935	53.61	0.3678	0.3438	0.222	0.3379	0.242	0.056	0.446	57.4	0.521	0.485	643	664	-0.036596	0.079819
Unigene3557_Sample_011046	-0.02939	0.16299	-0.04777	-0.13667	639	59.15	44.13	51.64	46.48	0.3825	0.2678	0.2767	0.277	0.195	0.015	0.397	59.68	0.441	0.499	204	213	-0.128639	0.107981
Unigene3528_Sample_011046	-0.09108	-0.19504	-0.00771	-0.02387	1458	55.35	41.36	48.355	64.4	0.2506	0.4419	0.2153	0.3554	0.238	0.122	0.489	52.07	0.626	0.537	462	486	-0.628601	0.084362
Unigene3590_Sample_011046	-0.05409	0.10779	-0.00585	-0.1777	786	58.02	38.17	48.095	45.04	0.4292	0.2743	0.2315	0.2618	0.216	-0.011	0.387	58.66	0.438	0.471	256	262	0.214504	0.057252
Unigene3561_Sample_011046	-0.00292	0.05879	0.04527	-0.11173	2559	51.93	40.21	46.07	51.35	0.3415	0.3213	0.2743	0.3012	0.19	0.027	0.421	59.24	0.493	0.478	819	853	-0.106448	0.084408
Unigene3532_Sample_011046	-0.102	0.00946	0.00732	-0.14214	2760	54.89	44.67	49.78	52.93	0.3262	0.3639	0.2522	0.268	0.204	0.029	0.429	58.84	0.518	0.508	898	920	-0.125544	0.081522
Unigene3614_Sample_011046	0.00326	0.22925	0.0414	-0.12225	1656	48.01	37.68	42.845	46.56	0.4004	0.2733	0.2746	0.3053	0.195	-0.059	0.375	58.16	0.447	0.441	533	552	-0.029348	0.117754
Unigene3570_Sample_011046	-0.03797	-0.0164	0.21037	-0.03221	1461	50.72	37.17	43.945	57.08	0.3266	0.4101	0.2292	0.3101	0.224	0.092	0.465	55.13	0.554	0.483	469	487	-0.143121	0.123203
Unigene3512_Sample_011046	-0.02026	-0.0648	-0.00982	0.11617	1242	58.21	41.55	49.88	52.9	0.3578	0.3284	0.2288	0.3231	0.204	-0.024	0.403	56.8	0.515	0.509	402	414	-0.156039	0.062802
Unigene3575_Sample_011046	-0.16363	-0.10058	-0.1225	0.05091	783	60.92	45.21	53.065	54.79	0.3273	0.3318	0.219	0.3368	0.232	0.098	0.457	55.11	0.539	0.536	256	261	-0.131035	0.045977
Unigene3517_Sample_011046	0.01051	-0.1013	-0.1521	-0.08188	1509	54.08	47.91	50.995	56.86	0.3325	0.355	0.2171	0.3405	0.224	0.034	0.447	57.07	0.553	0.529	485	503	-0.710139	0.075547
Unigene3550_Sample_011046	0.17435	-0.05309	-0.07085	0.02826	1338	57.17	42.15	49.66	50.67	0.3045	0.3134	0.3287	0.3294	0.207	0.015	0.432	60.2	0.497	0.5	437	446	-0.735874	0.044843
Unigene3584_Sample_011046	-0.17245	-0.01784	-0.21951	-0.03952	765	56.47	50.59	53.53	56.86	0.3378	0.3378	0.1744	0.3462	0.196	-0.003	0.422	58.85	0.558	0.546	249	255	-0.420784	0.066667
Unigene3555_Sample_011046	-0.22103	-0.30013	-0.0534	0.05906	1359	62.25	43.71	52.98	67.33	0.2358	0.4499	0.1718	0.3636	0.265	0.146	0.495	51.77	0.659	0.578	434	453	-0.183002	0.057395
Unigene3526_Sample_011046	-0.11674	-0.18423	-0.03988	0.01916	4053	62.03	42.86	52.445	58.55	0.3085	0.402	0.2053	0.3058	0.254	0.105	0.471	53.61	0.573	0.545	1311	1351	-0.216136	0.068098
Unigene3608_Sample_011046	-0.09013	0.03893	-0.02972	-0.04884	951	59.62	40.06	49.84	49.53	0.4154	0.3154	0.2261	0.287	0.254	0.012	0.414	55.17	0.474	0.497	304	317	-0.113249	0.088328
Unigene3589_Sample_011046	0.05971	-0.23874	-0.30901	-0.19901	1347	57.24	57.02	57.13	57.02	0.2761	0.3378	0.225	0.3307	0.24	0.119	0.491	59.71	0.567	0.571	446	449	-0.677951	0.01559
Unigene3530_Sample_011046	0.05802	0.00156	0.03799	-0.06868	1290	57.67	38.6	48.135	49.77	0.3565	0.3072	0.2768	0.3067	0.215	0.012	0.414	59.99	0.483	0.487	418	430	-0.028372	0.05814
Unigene3564_Sample_011046	0.20977	-0.07388	-0.21065	-0.04086	1746	61	44.85	52.925	49.48	0.3784	0.2703	0.2647	0.3355	0.226	-0.011	0.42	58.76	0.483	0.518	569	582	-0.782131	0.034364
Unigene3598_Sample_011046	0.11726	0.08443	0.11623	-0.03391	2409	50.81	35.24	43.025	46.7	0.3984	0.3177	0.3083	0.2699	0.239	0.041	0.444	56.56	0.445	0.443	771	803	-0.356663	0.090909
Unigene3569_Sample_011046	0.2065	-0.06616	-0.03463	0.07905	3939	61.46	38	49.73	46.61	0.3597	0.2744	0.3378	0.2994	0.223	-0.043	0.387	55.72	0.445	0.487	1262	1313	-0.498325	0.063214
Unigene3510_Sample_011046	0.11704	0.22654	0.05708	-0.05491	495	49.7	38.79	44.245	38.79	0.4961	0.2558	0.3083	0.2411	0.263	0.011	0.435	56.21	0.373	0.424	161	165	-0.192121	0.10303
Unigene3573_Sample_011046	-0.23309	0.05658	0.10407	-0.05588	1671	49.19	41.11	45.15	56.37	0.3129	0.3742	0.2328	0.2972	0.205	0.033	0.425	58.34	0.539	0.489	527	557	0.399282	0.118492
Unigene3544_Sample_011046	-0.20447	0.07515	0.07211	-0.19475	738	54.47	43.9	49.185	53.66	0.3366	0.4341	0.2514	0.1667	0.215	0.06	0.43	54.36	0.504	0.507	230	246	0.23252	0.117886
Unigene3578_Sample_011046	0.24601	-0.19003	-0.03128	-0.08193	3087	60.74	40.14	50.44	53.16	0.3189	0.3297	0.2875	0.3394	0.216	-0.026	0.412	59.03	0.52	0.513	1005	1029	-0.700389	0.037901
Unigene3549_Sample_011046	0.15879	-0.04741	-0.07448	0.03596	1305	57.01	42.3	49.655	50.8	0.304	0.3161	0.3266	0.3303	0.205	0.012	0.431	60.13	0.499	0.5	427	435	-0.73931	0.045977
Unigene3630_Sample_011046	-0.02577	0.1819	-0.19325	0.4336	879	54.61	45.05	49.83	46.08	0.4667	0.2958	0.2289	0.2708	0.235	-0.019	0.431	55.03	0.438	0.486	281	293	-1.00307	0.12628
Unigene3741_Sample_011046	-0.15559	0.02099	-0.0482	0.10346	1278	52.11	47.65	49.88	53.76	0.3425	0.3619	0.2433	0.3158	0.226	0.009	0.438	58.07	0.529	0.512	418	426	-0.41784	0.103286
Unigene3693_Sample_011046	-0.22375	0.018	-0.10521	-0.00892	855	58.6	49.82	54.21	52.98	0.358	0.3786	0.2146	0.2222	0.23	0.031	0.43	52.21	0.507	0.538	272	285	0.062105	0.091228
Unigene3664_Sample_011046	-0.1041	-0.04081	0.06442	0.06221	1215	56.3	38.77	47.535	56.05	0.3294	0.3824	0.2185	0.3285	0.241	0.034	0.435	58.09	0.553	0.504	398	405	-0.052099	0.096296
Unigene3635_Sample_011046	0.34724	0.18432	-0.35544	-0.31667	1221	57.74	44.23	50.985	34.89	0.4441	0.1492	0.3964	0.2722	0.218	-0.054	0.407	53.04	0.334	0.456	398	407	-1.00713	0.034398
Unigene3717_Sample_011046	0.1559	-0.16256	0.0415	-0.00579	1953	60.52	37.48	49	54.07	0.3139	0.3347	0.3014	0.3591	0.251	0.025	0.44	56.47	0.523	0.507	627	651	-0.587558	0.075269
Unigene3698_Sample_011046	-0.03336	0.00625	0.04167	-0.0309	558	56.45	41.94	49.195	54.84	0.3419	0.3548	0.2246	0.3333	0.217	0.126	0.486	60.66	0.536	0.511	181	186	-0.376882	0.086022
Unigene3669_Sample_011046	-0.03332	-0.14707	0.03237	-0.06549	1878	59.9	42.01	50.955	55.27	0.3294	0.3235	0.2281	0.3529	0.221	0.027	0.427	56.33	0.539	0.524	607	626	-0.189617	0.086262
Unigene3721_Sample_011046	0.06725	0.04584	-0.0587	-0.01878	2406	57.36	42.64	50	45.01	0.4264	0.2822	0.2536	0.2654	0.23	0.025	0.432	55.94	0.436	0.483	782	802	-0.246883	0.061097
Unigene3678_Sample_011046	-0.0377	-0.21679	0.07497	-0.14758	987	59.57	44.38	51.975	58.05	0.2873	0.3358	0.2355	0.3546	0.213	0.007	0.413	59.89	0.565	0.54	317	329	-0.045593	0.088146
Unigene3701_Sample_011046	0.20455	0.07532	0.00031	-0.00331	948	57.28	37.66	47.47	42.41	0.408	0.3	0.3265	0.2203	0.215	0.032	0.436	51.06	0.407	0.458	307	316	-0.518671	0.053797
Unigene3682_Sample_011046	-0.11357	0.0509	-0.01137	0.04322	708	60.17	35.17	47.67	53.39	0.3469	0.3776	0.2373	0.2848	0.22	0.024	0.416	56.84	0.524	0.496	231	236	-0.036441	0.084746
Unigene3624_Sample_011046	-0.26702	-0.01625	-0.11744	-0.10501	1650	58	50.91	54.455	56.91	0.3453	0.4089	0.1733	0.2328	0.246	0.114	0.478	54.57	0.549	0.553	525	550	0.169818	0.081818
Unigene3735_Sample_011046	-0.03898	-0.12241	0.02645	0.13574	1071	53.78	41.18	47.48	58.82	0.2822	0.4042	0.2481	0.3473	0.241	0.06	0.457	57.62	0.575	0.513	346	357	-0.394118	0.078431
Unigene3687_Sample_011046	-0.0758	-0.039	-0.02145	0.00699	1587	56.14	44.23	50.185	52.55	0.3565	0.3866	0.2481	0.2623	0.259	0.068	0.461	53.91	0.512	0.51	514	529	-0.467297	0.098299
Unigene3658_Sample_011046	-0.24728	0.04833	0.31293	-0.02102	1002	50	36.83	43.415	58.38	0.2937	0.4301	0.2381	0.271	0.211	0.085	0.453	54.87	0.566	0.484	320	334	0.293713	0.179641
Unigene3710_Sample_011046	0.01493	-0.01968	0.0355	-0.06498	2397	53.57	41.8	47.685	53.44	0.3389	0.3404	0.2455	0.3117	0.203	0.022	0.422	59.51	0.519	0.496	774	799	-0.248811	0.095119
Unigene3633_Sample_011046	-0.00557	0.21609	0.04676	-0.086	657	45.66	46.12	45.89	47.95	0.3256	0.314	0.3718	0.2292	0.19	-0.007	0.408	61	0.433	0.466	201	219	-0.269406	0.150685
Unigene3715_Sample_011046	-0.19466	0.09559	-0.11219	-0.09266	1491	53.92	50.7	52.31	50.91	0.3318	0.3982	0.2585	0.1915	0.249	0.152	0.506	53.51	0.498	0.518	486	497	-0.080483	0.080483
Unigene3642_Sample_011046	-0.16989	0.08254	0.12779	0.02467	1770	54.58	38.81	46.695	51.19	0.3665	0.3506	0.2364	0.2629	0.226	0.059	0.441	56.98	0.496	0.482	571	590	0.35661	0.115254
Unigene3618_Sample_011046	-0.00219	-0.01403	-0.06649	0.02803	2076	52.17	44.22	48.195	52.31	0.3499	0.3499	0.2578	0.2941	0.25	0.054	0.457	58.08	0.505	0.496	667	692	-0.477312	0.080925
Unigene3729_Sample_011046	-0.29069	-0.11766	0.15756	0.08707	636	53.77	38.21	45.99	63.21	0.2841	0.4943	0.1854	0.292	0.275	0.154	0.498	48.8	0.62	0.517	205	212	-0.049057	0.113208
Unigene3680_Sample_011046	-0.11964	-0.05467	-0.09755	0.10701	477	58.49	44.65	51.57	54.09	0.3385	0.3308	0.2283	0.3306	0.234	0.014	0.417	56.68	0.532	0.524	156	159	-0.048428	0.075472
Unigene3622_Sample_011046	0.01077	0.07025	-0.08372	-0.01489	1026	51.75	42.69	47.22	50.88	0.3646	0.343	0.2587	0.2746	0.204	-0.015	0.403	60.55	0.491	0.485	330	341	-0.44956	0.079179
Unigene3709_Sample_011046	0.12868	-0.33246	0.14785	-0.05578	741	61.13	31.58	46.355	64.37	0.25	0.4556	0.2363	0.4059	0.238	0.082	0.469	51.97	0.632	0.524	239	247	-0.765587	0.036437
Unigene3660_Sample_011046	-0.08115	-0.06654	-0.02917	0.08869	2418	56.82	43.42	50.12	53.85	0.3547	0.4067	0.2373	0.2401	0.277	0.112	0.487	54.33	0.518	0.514	772	806	-0.406079	0.101737
Unigene3742_Sample_011046	-0.10807	-0.06343	-0.00878	-0.08634	1290	59.77	41.4	50.585	56.74	0.3241	0.3629	0.2123	0.3224	0.226	0.092	0.451	58.75	0.552	0.526	415	430	-0.082791	0.062791
Unigene3713_Sample_011046	0.00674	-0.07341	0.00082	0.16846	639	55.4	40.38	47.89	52.58	0.3706	0.3529	0.2468	0.3099	0.283	0.143	0.507	53.54	0.507	0.495	205	213	-0.704225	0.089202
Unigene3694_Sample_011046	-0.29934	-0.00967	-0.09036	-0.03854	744	58.06	51.21	54.635	55.24	0.344	0.3945	0.1925	0.2286	0.217	-0.002	0.409	50.48	0.532	0.548	237	248	0.102419	0.092742
Unigene3665_Sample_011046	-0.1041	-0.04081	0.06442	0.06221	1215	56.3	38.77	47.535	56.05	0.3294	0.3824	0.2185	0.3285	0.241	0.034	0.435	58.09	0.553	0.504	398	405	-0.052099	0.096296
Unigene3636_Sample_011046	-0.163	-0.24607	-0.11961	0.14277	498	57.83	45.18	51.505	66.87	0.2632	0.3383	0.1563	0.4959	0.27	0.097	0.475	46.7	0.656	0.566	160	166	-0.393374	0.10241
Unigene3718_Sample_011046	-0.08923	-0.17512	0.00318	0.03006	1554	52.51	41.12	46.815	64.29	0.2585	0.4324	0.2069	0.3778	0.243	0.085	0.473	56.66	0.628	0.526	497	518	-0.505019	0.094595
Unigene3699_Sample_011046	-0.11358	0.12046	-0.04334	-0.03597	1662	57.58	39.53	48.555	50.72	0.3996	0.3389	0.2097	0.2742	0.231	0.015	0.423	57.92	0.489	0.493	534	554	-0.069134	0.057762
Unigene3722_Sample_011046	-0.25468	-0.36855	-0.09302	-0.13318	771	64.2	50.58	57.39	69.26	0.2176	0.4491	0.1553	0.3469	0.223	0.155	0.496	52.79	0.676	0.613	244	257	-0.191051	0.077821
Unigene3674_Sample_011046	-0.00271	-0.04923	0.06582	0.06756	3204	53.75	36.14	44.945	53.93	0.3242	0.348	0.2788	0.3347	0.225	-0.016	0.403	57.25	0.52	0.479	1025	1068	-0.202154	0.090824
Unigene3727_Sample_011046	0.16216	0.20516	0.2337	-0.01428	498	56.02	25.9	40.96	38.55	0.4375	0.3125	0.371	0.211	0.271	0.027	0.43	56.2	0.382	0.402	165	166	-0.036747	0.090361
Unigene3679_Sample_011046	-0.04721	0.04222	0.06055	-0.29147	912	50.33	39.47	44.9	52.63	0.3543	0.3307	0.2298	0.3028	0.199	0.042	0.418	54.86	0.51	0.475	294	304	-0.00625	0.072368
Unigene3620_Sample_011046	-0.02067	-0.05294	-0.09802	0.01349	3162	57.69	44.78	51.235	53.8	0.3333	0.323	0.2444	0.3381	0.228	0.044	0.443	58.37	0.526	0.521	1027	1054	-0.386243	0.081594
Unigene3683_Sample_011046	-0.01382	0.007	0.12549	-0.01171	1788	56.04	36.07	46.055	51.85	0.3763	0.3149	0.2357	0.3275	0.213	-0.011	0.398	59.91	0.497	0.48	571	596	0.130872	0.072148
Unigene3625_Sample_011046	-0.31003	-0.02767	-0.1117	-0.12761	1536	57.62	51.76	54.69	58.2	0.3378	0.4183	0.1599	0.2347	0.24	0.105	0.472	54.19	0.562	0.559	489	512	0.204297	0.082031
Unigene3736_Sample_011046	-0.19268	-0.05757	-0.03494	-0.1953	1347	60.8	44.99	52.895	54.57	0.3438	0.362	0.2111	0.2738	0.21	0.059	0.433	54.66	0.528	0.535	432	449	0.040089	0.077951
Unigene3688_Sample_011046	-0.19539	-0.23947	0.05499	0.13101	810	60.74	45.19	52.965	63.33	0.2667	0.3911	0.1848	0.3706	0.221	0.083	0.458	55.17	0.619	0.564	260	270	-0.038148	0.096296
Unigene3659_Sample_011046	-0.00958	0.28737	0.17354	0.17094	456	41.45	35.53	38.49	44.74	0.4286	0.3413	0.2778	0.2273	0.302	0.145	0.503	53.7	0.429	0.406	147	152	0.285526	0.085526
Unigene3711_Sample_011046	-0.14072	-0.10281	-0.12072	0.03244	1014	60.06	44.67	52.365	57.69	0.3085	0.3475	0.2051	0.3454	0.248	0.087	0.462	56.63	0.563	0.541	327	338	0.042012	0.06213
Unigene3692_Sample_011046	0.0639	0.07717	0.0965	0.05629	1824	52.63	35.03	43.83	48.52	0.3951	0.332	0.2692	0.2988	0.226	0.008	0.427	58.69	0.476	0.454	597	608	-0.38273	0.087171
Unigene3634_Sample_011046	0.0361	0.17825	0.09169	-0.04146	1017	47.49	41.3	44.395	48.67	0.3132	0.3321	0.3776	0.2422	0.213	0.04	0.434	59.48	0.449	0.458	316	339	-0.281121	0.141593
Unigene3745_Sample_011046	-0.15848	0.03967	-0.05472	-0.00112	738	57.72	46.34	52.03	51.63	0.3286	0.4143	0.2874	0.1779	0.192	-0.013	0.409	52.6	0.494	0.519	235	246	-0.536179	0.121951
Unigene3697_Sample_011046	0.04746	-0.06979	0.04965	0.21829	636	58.96	33.49	46.225	53.77	0.3827	0.4012	0.2517	0.2868	0.277	0.072	0.465	57.04	0.515	0.487	202	212	-0.787736	0.108491
Unigene3668_Sample_011046	-0.31078	0.0046	0.04865	-0.12133	1179	55.47	45.04	50.255	55.98	0.2906	0.416	0.232	0.2263	0.204	0.048	0.423	55	0.546	0.522	381	393	0.554198	0.089059
Unigene3639_Sample_011046	0.01772	0.00525	-0.29155	-0.08616	1641	55.58	55.76	55.67	48.63	0.3455	0.2618	0.2691	0.3023	0.179	-0.032	0.4	60.49	0.473	0.533	533	547	-0.729068	0.063985
Unigene3643_Sample_011046	-0.16989	0.08254	0.12779	0.02467	1770	54.58	38.81	46.695	51.19	0.3665	0.3506	0.2364	0.2629	0.226	0.059	0.441	56.98	0.496	0.482	571	590	0.35661	0.115254
Unigene3677_Sample_011046	-0.06698	-0.2917	0.0812	-0.17797	795	57.74	44.91	51.325	61.89	0.2731	0.3565	0.201	0.3744	0.216	0.035	0.429	59.16	0.602	0.548	254	265	-0.059245	0.086792
Unigene3648_Sample_011046	0.03432	0.03377	-0.14007	-0.03138	1476	57.93	47.15	52.54	50.2	0.36	0.31	0.2623	0.3027	0.222	0.026	0.435	58.67	0.491	0.518	481	492	-0.454878	0.073171
Unigene3619_Sample_011046	0.29376	0.07286	-0.11951	0.03681	1488	56.65	38.1	47.375	42.14	0.374	0.2467	0.3852	0.3062	0.239	-0.042	0.413	60.49	0.413	0.456	489	496	-0.855443	0.056452
Unigene3700_Sample_011046	0.04672	-0.21975	0.0424	0.00395	882	59.52	39.8	49.66	58.5	0.3018	0.4009	0.2321	0.3379	0.263	0.123	0.481	53.56	0.572	0.526	285	294	-0.591837	0.081633
Unigene3623_Sample_011046	-0.0908	-0.06737	-0.02875	0.13855	1416	57.2	43.22	50.21	57.42	0.3206	0.3359	0.218	0.3804	0.24	0.031	0.438	52.46	0.56	0.526	457	472	-0.191102	0.097458
Unigene3686_Sample_011046	-0.01432	0.06414	0.02976	0.12665	1914	53.76	39.03	46.395	52.04	0.3379	0.3379	0.2722	0.3159	0.238	0.064	0.447	58.82	0.506	0.483	619	638	-0.089185	0.084639
Unigene3657_Sample_011046	-0.19519	0.09887	0.27913	-0.07724	1335	50.56	36.4	43.48	55.06	0.321	0.3846	0.2508	0.2715	0.202	0.04	0.422	56.61	0.528	0.473	424	445	0.394607	0.164045
Unigene3628_Sample_011046	0.06096	-0.16381	0.03941	0.18358	3273	55	36.02	45.51	59.3	0.3294	0.3914	0.209	0.3938	0.27	0.065	0.469	55.28	0.582	0.501	1063	1091	-0.679102	0.089826
Unigene3739_Sample_011046	0.03814	0.25327	-0.04132	0.07654	570	50	43.68	46.84	38.95	0.4076	0.2611	0.3537	0.1938	0.213	-0.014	0.407	61	0.363	0.442	182	190	-0.168947	0.078947
Unigene3661_Sample_011046	-0.07451	-0.06982	-0.03355	0.09681	2454	56.97	43.28	50.125	53.91	0.351	0.4054	0.2413	0.2443	0.274	0.106	0.483	54.45	0.519	0.514	784	818	-0.420171	0.100244
Unigene3632_Sample_011046	0.19782	-0.00836	0.05044	-0.01121	948	62.66	40.82	51.74	44.62	0.4298	0.2893	0.2898	0.2802	0.223	0.009	0.419	52.41	0.435	0.494	310	316	-0.617089	0.079114
Unigene3743_Sample_011046	-0.03877	0.09178	0.09643	-0.0335	738	51.63	39.84	45.735	52.44	0.3541	0.3349	0.2337	0.3036	0.19	0.03	0.42	60.02	0.508	0.48	238	246	-0.102846	0.109756
Unigene3714_Sample_011046	-0.19277	0.21406	0.16492	0.00482	924	51.3	41.23	46.265	49.68	0.3435	0.3206	0.2778	0.2524	0.196	0.037	0.425	61	0.469	0.474	292	308	0.824675	0.142857
Unigene3719_Sample_011046	0.30112	-0.17052	0.08724	0.03818	3705	59.03	33.36	46.195	50.53	0.3842	0.3178	0.2862	0.3461	0.257	0.054	0.455	57.03	0.491	0.476	1201	1235	-0.819352	0.05668
Unigene3670_Sample_011046	0.05952	-0.00269	-0.20575	-0.01576	1074	61.45	47.49	54.47	51.12	0.3484	0.3136	0.2622	0.3069	0.231	0.062	0.457	59.07	0.5	0.534	350	358	-0.537989	0.058659
Unigene3723_Sample_011046	0.02064	0.03825	0.05961	-0.14913	1293	54.52	39.68	47.1	50.81	0.3381	0.3095	0.2789	0.3072	0.212	0.025	0.421	59.09	0.493	0.483	418	431	-0.022738	0.074246
Unigene3732_Sample_011046	-0.14768	-0.02226	-0.16281	0.01233	1200	59	52.5	55.75	53.25	0.3276	0.3448	0.237	0.2743	0.215	0.047	0.446	59.79	0.516	0.549	386	400	-0.22925	0.07
Unigene3737_Sample_011046	-0.1321	-0.04429	-0.0621	0.17172	1452	62.4	43.8	53.1	52.27	0.3605	0.3531	0.2304	0.282	0.281	0.102	0.482	55.29	0.51	0.528	471	484	0.028512	0.088843
Unigene3689_Sample_011046	-0.01951	-0.09498	-0.0579	0.04522	2802	61.13	43.79	52.46	53	0.3701	0.3143	0.2095	0.3348	0.235	0.069	0.453	56.31	0.518	0.526	911	934	-0.258137	0.072805
Unigene3819_Sample_011046	0.05017	-0.20686	-0.2429	0.03593	960	60.31	55	57.655	56.88	0.2902	0.3569	0.2362	0.322	0.235	0.08	0.468	57.77	0.561	0.574	314	320	-0.778125	0.053125
Unigene3881_Sample_011046	-0.08054	-0.17838	0.17131	0.12171	666	54.95	32.88	43.915	64.41	0.2679	0.5	0.2152	0.3546	0.266	0.104	0.479	52.41	0.629	0.508	213	222	-0.404054	0.108108
Unigene3852_Sample_011046	0.03609	0.02658	-0.01434	0.04956	489	61.35	41.72	51.535	46.63	0.3385	0.3	0.344	0.2797	0.272	0.139	0.497	58.75	0.453	0.499	159	163	-0.222699	0.09816
Unigene3992_Sample_011046	-0.07575	-0.00177	-0.00909	0.05975	1377	58.61	41.61	50.11	47.71	0.3887	0.3043	0.2458	0.2862	0.268	0.031	0.429	53.06	0.469	0.493	452	459	0.174074	0.058824
Unigene3963_Sample_011046	-0.33055	-0.08555	-0.0818	0.03742	624	58.65	44.71	51.68	58.17	0.2983	0.4033	0.2	0.274	0.266	0.055	0.44	61	0.565	0.538	200	208	0.505769	0.076923
Unigene3934_Sample_011046	-0.08671	-0.17335	0.02026	0.02867	825	56	38.18	47.09	61.45	0.2643	0.3744	0.216	0.3897	0.204	-0.045	0.378	55.54	0.603	0.519	267	275	-0.029455	0.054545
Unigene3905_Sample_011046	-0.23007	-0.28102	0.05644	-0.07219	585	66.67	43.08	54.875	61.54	0.3436	0.4724	0.131	0.2754	0.242	0.1	0.463	50.78	0.605	0.571	190	195	-0.211795	0.082051
Unigene3886_Sample_011046	-0.06822	0.06375	-0.08426	-0.14959	924	65.58	43.18	54.38	45.78	0.4248	0.2895	0.2318	0.25	0.218	-0.013	0.393	57.3	0.44	0.515	298	308	-0.028247	0.051948
Unigene3828_Sample_011046	0.02898	-0.02166	0.04914	0.0166	549	60.66	37.7	49.18	53.55	0.295	0.295	0.3259	0.3798	0.193	-0.07	0.377	61	0.514	0.506	175	183	-0.300546	0.103825
Unigene3968_Sample_011046	-0.15657	-0.0371	-0.12504	-0.05937	627	62.2	47.37	54.785	50.72	0.3825	0.4044	0.205	0.1722	0.238	0.107	0.478	56.77	0.493	0.534	203	209	-0.354067	0.047847
Unigene3939_Sample_011046	0.25777	0.1817	-0.08398	0.05198	621	52.66	43	47.83	41.55	0.375	0.225	0.3836	0.2886	0.164	-0.111	0.36	61	0.395	0.457	200	207	-0.719807	0.086957
Unigene3861_Sample_011046	-0.29006	-0.11328	0.0414	-0.02075	645	47.44	42.79	45.115	68.84	0.235	0.5082	0.1529	0.3154	0.298	0.251	0.565	47.85	0.676	0.53	207	215	0.008372	0.116279
Unigene3832_Sample_011046	-0.03192	0.00862	-0.0584	0.02046	2082	56.48	44.09	50.285	50.14	0.3557	0.3333	0.2628	0.2866	0.222	0.058	0.452	59.25	0.492	0.502	681	694	-0.352882	0.070605
Unigene3972_Sample_011046	0.25454	0.11654	-0.00086	0.05578	957	62.07	34.48	48.275	41.69	0.3932	0.2393	0.379	0.2845	0.198	-0.075	0.364	61	0.396	0.461	308	319	-0.494044	0.065831
Unigene4002_Sample_011046	-0.04741	0.20177	-0.09407	-0.0413	3648	53.87	41.86	47.865	43.59	0.4235	0.2926	0.2611	0.2371	0.225	0.032	0.429	55.51	0.427	0.464	1197	1216	-0.010773	0.088816
Unigene3803_Sample_011046	-0.07073	0.05254	0.01652	-0.23454	2499	53.9	43.46	48.68	51.14	0.3405	0.3291	0.2609	0.2691	0.222	0.042	0.428	57.85	0.491	0.495	800	833	0.219328	0.086435
Unigene3943_Sample_011046	0.03016	-0.09953	-0.19978	0.03991	1296	66.44	43.06	54.75	52.78	0.2857	0.3065	0.3121	0.3374	0.21	-0.054	0.376	61	0.511	0.541	417	432	-0.342824	0.055556
Unigene3784_Sample_011046	-0.04847	-0.11413	-0.11839	-0.02861	1689	56.66	47.78	52.22	55.95	0.3067	0.3844	0.2404	0.2874	0.207	-0.023	0.411	57.51	0.547	0.535	547	563	-0.429485	0.053286
Unigene3914_Sample_011046	0.07161	0.07309	0.00702	-0.14782	978	60.74	37.73	49.235	48.47	0.3934	0.2463	0.249	0.3596	0.176	-0.029	0.379	61	0.47	0.49	317	326	-0.299693	0.070552
Unigene3755_Sample_011046	-0.10008	0.00623	0.02165	0.02393	3444	53.4	41.46	47.43	53.22	0.3543	0.3438	0.2277	0.2982	0.232	0.07	0.449	57.22	0.513	0.494	1103	1148	0.04155	0.095819
Unigene3866_Sample_011046	-0.05646	0.10663	-0.09383	-0.0592	969	57.89	45.2	51.545	44.58	0.4173	0.2626	0.2625	0.2731	0.238	-0.028	0.401	54.5	0.43	0.492	314	323	-0.141176	0.080495
Unigene4007_Sample_011046	-0.24827	0.00738	-0.02284	-0.12792	1365	56.04	46.15	51.095	55.16	0.3737	0.4253	0.1844	0.246	0.26	0.069	0.46	51.53	0.543	0.525	446	455	-0.261099	0.083516
Unigene3808_Sample_011046	-0.09355	-0.03994	-0.13252	-0.11418	648	63.43	43.98	53.705	53.24	0.3409	0.3295	0.2531	0.3117	0.258	0.096	0.464	55.07	0.512	0.535	207	216	-0.261574	0.074074
Unigene3870_Sample_011046	-0.105	-0.17176	-0.15147	-0.02977	1449	60.25	45.76	53.005	59.01	0.3147	0.4239	0.1912	0.3075	0.242	0.086	0.466	51.58	0.584	0.55	476	483	-0.46646	0.05383
Unigene3764_Sample_011046	-0.04489	0.34803	-0.02661	-0.08273	681	44.05	45.37	44.71	43.17	0.4124	0.2216	0.2899	0.2914	0.185	-0.029	0.389	61	0.403	0.442	216	227	0.21674	0.096916
Unigene3875_Sample_011046	0.02517	0.12725	0.10801	0.0332	1314	51.83	39.04	45.435	47.95	0.3342	0.3261	0.3231	0.2733	0.203	-0.012	0.407	59.75	0.47	0.463	430	438	-0.061872	0.091324
Unigene3957_Sample_011046	-0.2958	0.07792	0.11948	0.02182	1254	54.07	42.34	48.205	53.59	0.3225	0.374	0.2351	0.258	0.213	0.028	0.415	59.27	0.521	0.5	405	418	0.672249	0.107656
Unigene3798_Sample_011046	0.00365	-0.05596	-0.08571	-0.00395	1635	61.1	45.32	53.21	52.11	0.3237	0.3459	0.2668	0.2801	0.223	0.057	0.446	59.76	0.508	0.528	531	545	-0.30734	0.062385
Unigene3769_Sample_011046	-0.10461	-0.08201	0.07261	0.05593	1572	56.68	41.41	49.045	58.97	0.3128	0.41	0.2365	0.3284	0.243	0.078	0.466	57.96	0.568	0.524	498	524	-0.408397	0.103053
Unigene3850_Sample_011046	0.11414	0.09922	-0.30384	-0.10455	1308	47.94	50.23	49.085	44.72	0.3553	0.2579	0.3232	0.2775	0.224	0.029	0.436	57.36	0.436	0.476	427	436	-0.763762	0.045872
Unigene3990_Sample_011046	-0.03346	-0.13732	0.06423	-0.08904	1191	59.7	39.8	49.75	56.68	0.3302	0.3616	0.2141	0.3265	0.22	0.042	0.427	56.43	0.55	0.521	382	397	-0.067758	0.073048
Unigene3821_Sample_011046	0.20683	-0.078	-0.15376	-0.0216	651	59.45	48.39	53.92	50.69	0.3892	0.3114	0.2471	0.2981	0.24	0.061	0.469	60.53	0.483	0.528	207	217	-0.836406	0.064516
Unigene3961_Sample_011046	0.00858	-0.02505	-0.05733	-0.03526	1107	58.27	41.46	49.865	51.49	0.3333	0.3121	0.2891	0.3236	0.216	-0.002	0.413	61	0.497	0.504	356	369	-0.351491	0.062331
Unigene3932_Sample_011046	-0.05651	0.07723	-0.06826	-0.1241	828	56.52	44.2	50.36	49.64	0.3792	0.3208	0.2376	0.2887	0.217	-0.001	0.419	59.04	0.489	0.501	272	276	-0.346377	0.09058
Unigene3884_Sample_011046	0.28176	-0.12873	0.07912	-0.04686	1557	54.53	37.96	46.245	50.29	0.3271	0.3271	0.3301	0.3222	0.209	-0.003	0.424	58.76	0.489	0.476	505	519	-0.906936	0.05395
Unigene3826_Sample_011046	-0.00418	0.06851	0.02025	-0.21454	1827	57.14	42.69	49.915	46.14	0.3839	0.2972	0.2788	0.2636	0.218	0.045	0.439	59.65	0.449	0.487	595	609	0.061576	0.075534
Unigene3966_Sample_011046	0.04086	0.21309	0.02081	0.0585	867	52.25	37.37	44.81	43.94	0.4202	0.2689	0.2938	0.2836	0.222	0.028	0.431	58.18	0.428	0.445	283	289	-0.223529	0.100346
Unigene3937_Sample_011046	-0.05979	0.17561	0.00695	-0.11406	1839	50.08	43.72	46.9	46.66	0.3743	0.3263	0.2882	0.2238	0.189	-0.01	0.401	58.24	0.447	0.468	591	613	-0.062806	0.081566
Unigene3749_Sample_011046	0.28247	0.20747	0.04128	0.02391	1182	50	36.55	43.275	38.32	0.4147	0.2508	0.394	0.2472	0.214	-0.032	0.404	54.89	0.367	0.416	384	394	-0.520812	0.055838
Unigene3889_Sample_011046	-0.03131	-0.09505	0.03267	-0.07742	1221	58.48	46.19	52.335	53.81	0.3471	0.3588	0.2258	0.3	0.228	0.071	0.456	57.65	0.526	0.528	397	407	-0.35086	0.088452
Unigene3830_Sample_011046	0.04594	-0.03893	0.06199	-0.01518	1722	56.97	40.59	48.78	51.57	0.3676	0.3567	0.2657	0.2956	0.23	0.002	0.421	58.75	0.5	0.497	556	574	-0.42892	0.076655
Unigene3970_Sample_011046	0.09672	-0.16642	-0.36467	0.13069	639	67.61	53.52	60.565	47.42	0.3742	0.2577	0.2684	0.2935	0.264	0.075	0.476	60.98	0.462	0.562	208	213	-0.547418	0.032864
Unigene3801_Sample_011046	-0.18979	-0.17423	0.11945	-0.15127	1248	54.57	41.83	48.2	62.74	0.2955	0.4403	0.1661	0.3136	0.228	0.12	0.482	55.65	0.613	0.53	400	416	0.011058	0.103365
Unigene3941_Sample_011046	-0.00499	-0.00044	-0.11528	-0.0798	1197	53.88	42.36	48.12	52.63	0.3812	0.3563	0.2264	0.3	0.236	0.062	0.455	56.1	0.512	0.496	387	399	-0.731328	0.090226
Unigene3782_Sample_011046	-0.089	-0.05962	0.15022	-0.12228	597	50.75	36.18	43.465	59.8	0.2469	0.4383	0.2721	0.3258	0.226	0.047	0.438	57.6	0.588	0.489	194	199	-0.114573	0.110553
Unigene3753_Sample_011046	-0.15809	0.17243	0.24516	0.04278	1044	46.55	38.22	42.385	51.44	0.3793	0.3517	0.2418	0.2802	0.241	0.017	0.416	61	0.486	0.454	329	348	0.507184	0.152299
Unigene3893_Sample_011046	0.18926	0.2144	0.0895	0.04519	744	46.77	38.31	42.54	42.34	0.398	0.2139	0.3443	0.3179	0.196	-0.066	0.378	55.09	0.407	0.425	241	248	-0.215322	0.100806
Unigene3835_Sample_011046	-0.33845	-0.18055	-0.01816	-0.06397	666	62.16	45.05	53.605	66.67	0.2727	0.4646	0.1183	0.3269	0.269	0.243	0.548	49.12	0.659	0.58	217	222	0.083784	0.085586
Unigene3975_Sample_011046	0.12591	0.12023	0.0254	0.04272	804	57.09	41.42	49.255	45.15	0.4171	0.3033	0.2864	0.2629	0.185	-0.053	0.389	55.4	0.439	0.479	262	268	-0.427612	0.08209
Unigene4005_Sample_011046	-0.00868	-0.05433	0.0816	0.08971	2175	56.14	38.07	47.105	54.9	0.3145	0.3658	0.2581	0.3301	0.22	0.062	0.448	58.3	0.539	0.497	710	725	-0.317931	0.08
Unigene3806_Sample_011046	-0.13822	-0.00128	0.09647	-0.04821	591	57.36	41.62	49.49	51.78	0.3598	0.3598	0.2483	0.2353	0.186	-0.004	0.387	57.83	0.489	0.503	186	197	-0.088325	0.106599
Unigene3810_Sample_011046	0.08568	-0.01318	-0.09144	0.04308	741	56.68	49.8	53.24	51.01	0.3212	0.2642	0.3089	0.3497	0.146	-0.108	0.352	57.84	0.487	0.525	236	247	-0.795951	0.097166
Unigene3921_Sample_011046	0.29628	-0.00988	-0.52119	-0.02396	933	58.84	63.67	61.255	47.27	0.2795	0.2283	0.347	0.3271	0.116	-0.129	0.343	57.86	0.469	0.566	309	311	-2.10772	0.022508
Unigene3762_Sample_011046	-0.06693	-0.17243	-0.00209	-0.11481	987	58.05	41.64	49.845	58.97	0.3358	0.3057	0.1825	0.4066	0.206	0.031	0.427	57.01	0.57	0.529	314	329	-0.14772	0.072948
Unigene3873_Sample_011046	-0.10798	-0.21845	0.11474	-0.17667	783	62.84	38.31	50.575	61.69	0.3318	0.4101	0.1436	0.3495	0.248	0.104	0.469	55	0.606	0.543	254	261	0.118391	0.072797
Unigene3844_Sample_011046	-0.11851	0.03958	-0.23675	-0.01276	1410	59.57	50.85	55.21	49.36	0.3703	0.3123	0.25	0.2486	0.228	-0.013	0.413	57.18	0.469	0.533	448	470	-0.084255	0.076596
Unigene3955_Sample_011046	0.09144	0.28702	-0.05943	0.0178	951	53.63	42.59	48.11	39.75	0.4221	0.2738	0.339	0.2074	0.247	0.074	0.458	55.8	0.38	0.453	308	317	-0.2347	0.088328
Unigene3796_Sample_011046	0.08178	-0.00479	-0.28022	0.003	1845	63.25	51.54	57.395	43.58	0.3838	0.2727	0.2968	0.2475	0.286	0.046	0.451	57.31	0.428	0.528	607	615	-0.200325	0.03252
Unigene3926_Sample_011046	-0.06456	0.01005	-0.05467	0.05275	879	59.39	43.69	51.54	48.46	0.3976	0.3454	0.2342	0.2341	0.231	0.068	0.453	60.7	0.47	0.505	285	293	-0.313311	0.068259
Unigene3767_Sample_011046	-0.10675	-0.03346	0.00265	-0.21593	1803	55.24	44.93	50.085	53.91	0.3228	0.3386	0.2379	0.2993	0.222	0.074	0.444	57.05	0.523	0.514	581	601	0.170216	0.06822
Unigene3878_Sample_011046	-0.11883	-0.11151	0.15895	-0.02603	738	57.32	36.18	46.75	60.57	0.2823	0.3876	0.2209	0.3789	0.187	-0.024	0.381	59.12	0.594	0.514	239	246	-0.177642	0.121951
Unigene3849_Sample_011046	-0.22065	-0.24246	-0.03328	-0.18898	480	62.5	49.38	55.94	61.88	0.3214	0.3786	0.1194	0.3387	0.223	0.083	0.449	58.21	0.609	0.579	156	160	0.325625	0.04375
Unigene3989_Sample_011046	0.21546	0.08808	0.03736	-0.03324	1245	57.11	36.63	46.87	41.93	0.4006	0.2795	0.3544	0.2648	0.239	0.038	0.445	56.47	0.408	0.452	407	415	-0.577831	0.079518
Unigene3882_Sample_011046	0.11483	-0.05041	0.12519	0.03123	543	53.59	40.33	46.96	49.72	0.3456	0.3309	0.3165	0.3016	0.219	0.04	0.443	59.1	0.477	0.479	174	181	-0.653039	0.099448
Unigene3964_Sample_011046	-0.06862	0.08526	-0.00518	-0.01153	909	55.78	39.6	47.69	47.85	0.4086	0.2996	0.2377	0.302	0.264	0.01	0.416	55.16	0.466	0.477	296	303	0.006601	0.092409
Unigene3935_Sample_011046	-0.066	0.01358	-0.0467	0.04623	900	59	43.67	51.335	48.33	0.3984	0.3438	0.2325	0.2333	0.235	0.08	0.459	59.73	0.469	0.503	292	300	-0.280333	0.07
Unigene3776_Sample_011046	-0.23449	-0.07225	0.20409	-0.10913	1044	56.61	38.22	47.415	60.34	0.2931	0.4414	0.212	0.2838	0.231	0.09	0.453	52.46	0.583	0.517	331	348	0.346552	0.137931
Unigene3906_Sample_011046	-0.45987	-0.09112	0.26986	-0.04983	882	48.3	39.8	44.05	69.05	0.2196	0.5333	0.1683	0.2781	0.226	0.136	0.487	48.05	0.674	0.524	279	294	0.686394	0.166667
Unigene3887_Sample_011046	0.035	0.15783	0.02644	-0.04032	456	57.89	39.47	48.68	43.42	0.4531	0.2656	0.2523	0.2596	0.216	0.016	0.415	59.99	0.415	0.469	147	152	-0.168421	0.098684
Unigene3998_Sample_011046	-0.07705	-0.08618	0.05294	-0.08147	549	62.3	43.72	53.01	51.91	0.3727	0.323	0.1944	0.292	0.195	0.099	0.456	57.14	0.511	0.526	180	183	-0.072678	0.043716
Unigene3829_Sample_011046	-0.10029	0.12032	-0.1031	-0.20605	861	59.93	47.39	53.66	45.99	0.3715	0.3241	0.2618	0.213	0.205	0.114	0.47	56.74	0.452	0.511	283	287	0.002788	0.066202
Unigene3969_Sample_011046	-0.25535	0.07482	-0.41071	-0.07316	1029	61.22	52.48	56.85	51.31	0.3614	0.3649	0.2406	0.2209	0.257	0.119	0.485	52.14	0.491	0.55	328	343	-0.427988	0.093294
Unigene3751_Sample_011046	-0.11841	0.15346	0.19063	0.0436	1158	46.89	32.9	39.895	52.59	0.3549	0.3673	0.2625	0.2936	0.26	0.102	0.474	54.88	0.507	0.441	371	386	0.163731	0.139896
Unigene3862_Sample_011046	-0.10339	-0.12711	-0.10994	-0.10129	768	60.94	45.7	53.32	59.38	0.2891	0.4171	0.2139	0.3069	0.208	0.035	0.428	51.28	0.584	0.553	250	256	-0.463281	0.0625
Unigene3973_Sample_011046	-0.08932	0.01518	-0.15538	-0.04113	681	49.34	57.71	53.525	54.19	0.2423	0.3093	0.3132	0.3588	0.203	-0.026	0.418	59.02	0.538	0.537	225	227	-0.114538	0.026432
Unigene4003_Sample_011046	-0.05913	0.16835	-0.08321	-0.0704	2466	55.47	41.73	48.6	43.92	0.4259	0.2934	0.2539	0.2411	0.234	0.037	0.43	54.73	0.43	0.47	809	822	0.00511	0.091241
Unigene3804_Sample_011046	0.05452	0.11743	-0.14791	0.09963	1866	53.86	46.78	50.32	46.14	0.3195	0.2899	0.3453	0.2685	0.186	-0.045	0.392	58.18	0.45	0.489	609	622	-0.492765	0.078778
Unigene3944_Sample_011046	-0.06591	-0.06478	0.21387	0.00677	1182	51.27	35.28	43.275	56.09	0.321	0.3858	0.25	0.351	0.229	0.092	0.469	59.77	0.549	0.475	384	394	-0.348731	0.116751
Unigene3785_Sample_011046	-0.03189	-0.09399	-0.11729	-0.05745	5595	62.57	44.93	53.75	51.74	0.3482	0.3107	0.241	0.3127	0.22	-0.005	0.412	56.21	0.507	0.531	1825	1865	-0.189437	0.042359
Unigene3756_Sample_011046	0.08839	-0.06478	0.02038	0.1428	1269	58.16	39.95	49.055	52.01	0.3506	0.3415	0.2759	0.3067	0.228	0.038	0.44	59.21	0.501	0.5	407	423	-0.620567	0.08747
Unigene3867_Sample_011046	-0.11221	-0.20361	-0.01768	-0.04697	1242	63.53	45.17	54.35	57.97	0.3031	0.3541	0.2094	0.3411	0.225	0.034	0.423	56.33	0.567	0.556	402	414	-0.094445	0.077295
Unigene3838_Sample_011046	-0.10187	-0.01429	-0.40247	-0.09091	522	63.79	59.2	61.495	50	0.3026	0.3684	0.2789	0.2071	0.211	0.039	0.436	61	0.494	0.577	172	174	-0.476437	0.017241
Unigene3978_Sample_011046	-0.15996	-0.22104	0.0452	-0.12205	1128	64.1	43.35	53.725	59.57	0.2736	0.3868	0.2203	0.3143	0.201	0.008	0.397	56.46	0.581	0.557	363	376	0.022074	0.06383
Unigene3809_Sample_011046	-0.05849	0.05444	-0.03154	0.17376	954	56.92	39.94	48.43	50.94	0.332	0.375	0.317	0.2488	0.233	0.014	0.427	54.33	0.483	0.493	302	318	-0.554717	0.119497
Unigene3760_Sample_011046	-0.02357	-0.00952	0.10789	-0.10638	1074	55.31	37.43	46.37	53.07	0.3576	0.3333	0.251	0.3128	0.237	0.108	0.476	61	0.506	0.486	340	358	-0.044693	0.103352
Unigene4012_Sample_011046	0.06338	-0.25598	-0.00317	0.05967	1317	64.92	41.91	53.415	55.58	0.3491	0.3343	0.2081	0.349	0.255	0.036	0.438	58.65	0.543	0.541	427	439	0.035763	0.036446
Unigene3813_Sample_011046	0.04299	-0.0277	0.05379	0.02488	768	52.34	41.02	46.68	51.95	0.36	0.33	0.2589	0.3056	0.227	0.098	0.471	61	0.496	0.484	244	256	-0.305078	0.085938
Unigene3953_Sample_011046	-0.18742	-0.00814	0.06829	-0.01955	1440	59.38	43.13	51.255	53.54	0.3317	0.3634	0.2371	0.2706	0.206	0.062	0.435	58.74	0.519	0.52	464	480	0.078542	0.114583
Unigene3924_Sample_011046	-0.0012	0.13665	0.03019	0.03482	849	57.95	40.64	49.295	43.82	0.4344	0.2787	0.2804	0.2753	0.212	-0.052	0.395	57.11	0.424	0.475	276	283	-0.431095	0.109541
Unigene3876_Sample_011046	-0.01972	0.01445	0.11965	-0.03642	2109	55.62	34.99	45.305	52.92	0.3763	0.3265	0.2272	0.3571	0.229	-0.019	0.398	59.63	0.514	0.478	681	703	-0.014082	0.089616
Unigene3958_Sample_011046	-0.06232	0.02125	-0.10982	-0.11568	1050	57.71	45.71	51.71	52.29	0.2955	0.378	0.2914	0.2662	0.197	-0.007	0.406	55.58	0.519	0.519	347	350	-0.290286	0.048571
Unigene3799_Sample_011046	0.1083	0.16776	0.08203	0.01126	1407	54.16	38.17	46.165	43.28	0.4036	0.2786	0.3353	0.2704	0.203	-0.033	0.399	61	0.417	0.452	456	469	-0.419403	0.091684
Unigene3880_Sample_011046	0.17188	-0.06349	-0.24242	-0.15708	876	60.62	48.63	54.625	47.95	0.3889	0.3162	0.2531	0.2838	0.223	-0.026	0.409	61	0.478	0.524	291	292	-0.836301	0.023973
Unigene3991_Sample_011046	0.19051	0.21203	0.08831	0.04864	744	47.18	38.31	42.745	42.34	0.398	0.2139	0.3443	0.3179	0.198	-0.066	0.378	55.13	0.407	0.426	241	248	-0.215322	0.100806
Unigene3822_Sample_011046	0.00538	0.04922	0.09005	-0.05476	3231	58.31	39.46	48.885	47.08	0.402	0.3135	0.2548	0.2625	0.223	0.001	0.404	57.03	0.457	0.483	1049	1077	0.033612	0.08078
Unigene3962_Sample_011046	-0.27713	-0.20143	0.166	0.13026	819	52.75	37.36	45.055	68.86	0.2368	0.4868	0.1615	0.3771	0.273	0.178	0.515	47.98	0.676	0.53	262	273	-0.08315	0.128205
Unigene3933_Sample_011046	0.05142	0.09374	-0.22605	-0.12458	1056	53.41	49.43	51.42	49.15	0.3267	0.31	0.2774	0.28	0.176	-0.032	0.393	57.83	0.487	0.507	349	352	-0.545171	0.045455
Unigene3774_Sample_011046	0.11518	0.20237	0.01653	-0.21866	918	53.59	41.83	47.71	42.81	0.3808	0.2231	0.314	0.2974	0.164	-0.05	0.371	51.46	0.421	0.461	302	306	-0.030065	0.075163
Unigene3885_Sample_011046	0.11483	-0.05041	0.12519	0.03123	543	53.59	40.33	46.96	49.72	0.3456	0.3309	0.3165	0.3016	0.219	0.04	0.443	59.1	0.477	0.479	174	181	-0.653039	0.099448
Unigene3856_Sample_011046	-0.00584	-0.06031	-0.03161	-0.00882	1365	58.46	40.44	49.45	53.85	0.384	0.3508	0.2152	0.3215	0.246	0.038	0.437	55.1	0.519	0.509	437	455	-0.334505	0.061538
Unigene3827_Sample_011046	-0.04324	-0.04129	-0.05407	-0.11427	1260	53.81	45.24	49.525	53.57	0.3372	0.3663	0.2423	0.2833	0.26	0.128	0.49	55.41	0.52	0.509	406	420	-0.311905	0.07381
Unigene3967_Sample_011046	-0.09646	0.11701	-0.05759	-0.15127	1356	52.88	47.35	50.115	48.45	0.3307	0.336	0.3185	0.2342	0.171	-0.058	0.375	56.13	0.464	0.496	435	452	-0.217699	0.086283
Unigene3779_Sample_011046	0.13879	0.08766	-0.24895	-0.10938	1557	59.34	46.24	52.79	42	0.4071	0.25	0.3316	0.2727	0.223	-0.061	0.394	56.22	0.407	0.492	508	519	-0.828902	0.046243
Unigene3831_Sample_011046	0.38348	-0.02495	0.03333	0.21253	510	49.41	35.88	42.645	48.82	0.3613	0.3025	0.3438	0.3388	0.227	-0.009	0.427	56.67	0.47	0.447	164	170	-1.26118	0.076471
Unigene3971_Sample_011046	0.01063	-0.06881	-0.03172	-0.15216	1050	56.57	41.43	49	52.57	0.3345	0.331	0.2563	0.3216	0.224	0.106	0.468	58.5	0.515	0.502	342	350	-0.441143	0.065714
Unigene3942_Sample_011046	0.13038	-0.10787	-0.00983	0.06829	780	63.08	35.77	49.425	51.54	0.3542	0.349	0.3135	0.3111	0.253	0.027	0.438	55.01	0.494	0.501	249	260	-0.845	0.096154
Unigene3783_Sample_011046	-0.03895	-0.09853	-0.10163	0.00581	1530	57.84	46.86	52.35	54.9	0.3134	0.3756	0.2513	0.2812	0.211	-0.016	0.416	56.87	0.533	0.532	493	510	-0.369216	0.052941
Unigene3913_Sample_011046	-0.13393	-0.00303	-0.09261	0.1051	951	50.79	52.37	51.58	54.89	0.3511	0.3969	0.2318	0.2705	0.239	0.117	0.495	51.91	0.528	0.527	303	317	-0.74448	0.097792
Unigene3754_Sample_011046	0.2368	-0.00389	-0.03925	-0.16174	3666	59.41	38.63	49.02	44.93	0.3654	0.2468	0.334	0.3011	0.21	0.01	0.417	56.93	0.433	0.477	1187	1222	-0.429296	0.043372
Unigene3894_Sample_011046	-0.20055	-0.08333	-0.16927	-0.2359	549	61.75	48.09	54.92	58.47	0.2722	0.3797	0.2185	0.3169	0.211	0.11	0.448	61	0.58	0.561	181	183	-0.261749	0.081967
Unigene4006_Sample_011046	-0.00648	-0.03048	0.08297	0.10266	1977	55.69	36.87	46.28	54.63	0.3146	0.3614	0.2594	0.3291	0.212	0.062	0.446	59.06	0.537	0.491	646	659	-0.281942	0.078907
Unigene3788_Sample_011046	-0.27595	0.04829	0.0278	-0.00523	1251	51.8	43.17	47.485	58.03	0.3006	0.3539	0.2305	0.3598	0.209	0.047	0.437	58.61	0.558	0.51	396	417	0.327578	0.103118
Unigene3759_Sample_011046	-0.07972	0.07366	-0.1471	0.0049	831	45.13	51.99	48.56	52.35	0.3004	0.3605	0.2897	0.2843	0.262	0.056	0.467	52.98	0.518	0.498	274	277	-0.212636	0.057762
Unigene3899_Sample_011046	-0.07927	0.04323	-0.08799	0.06583	1074	56.7	43.3	50	50	0.3826	0.3221	0.2471	0.2686	0.232	0.008	0.421	58.85	0.474	0.5	340	358	-0.265084	0.075419
Unigene3980_Sample_011046	0.35328	0.17745	0.01732	0.10603	462	48.05	40.26	44.155	44.16	0.3514	0.2162	0.4393	0.3431	0.217	-0.093	0.386	59.03	0.407	0.442	145	154	-0.803896	0.084416
Unigene4010_Sample_011046	-0.02248	-0.06191	-0.15693	0.0139	1968	63.57	45.43	54.5	49.54	0.371	0.3258	0.2481	0.2812	0.253	0.112	0.485	57.29	0.488	0.528	646	656	-0.405335	0.053354
Unigene3811_Sample_011046	0.07469	0.15897	0.04031	0.18612	900	55	36.33	45.665	47	0.3556	0.3305	0.3304	0.265	0.214	0.023	0.426	61	0.454	0.461	291	300	-0.313667	0.09
Unigene3951_Sample_011046	-0.33921	-0.0211	0.14659	0.01264	1446	49.59	39.42	44.505	59.54	0.2888	0.4563	0.2094	0.2373	0.241	0.078	0.454	54.4	0.574	0.495	458	482	0.71722	0.116183
Unigene3874_Sample_011046	0.1564	0.28727	0.1138	-0.04718	528	46.02	38.07	42.045	40.34	0.3851	0.2432	0.3721	0.2797	0.172	-0.135	0.339	57.13	0.397	0.415	174	176	-0.193182	0.096591
Unigene3845_Sample_011046	0.01876	-0.07457	0.03883	0.10603	1200	59.25	40.5	49.875	55	0.3175	0.3429	0.2807	0.3407	0.232	0.027	0.433	59.34	0.528	0.516	381	400	-0.49475	0.11
Unigene3985_Sample_011046	-0.05661	-0.06164	-0.19521	-0.01982	1218	55.42	51.23	53.325	53.2	0.2625	0.3776	0.2936	0.2561	0.223	-0.016	0.423	55.28	0.527	0.533	402	406	-0.354434	0.039409
Unigene3816_Sample_011046	-0.12147	-0.11947	-0.18789	0.0328	1362	59.69	47.14	53.415	57.71	0.3289	0.3797	0.1966	0.3172	0.237	0.082	0.462	53.02	0.563	0.548	439	454	-0.621146	0.063877
Unigene3797_Sample_011046	-0.13142	0.10902	-0.13163	-0.07738	546	63.74	43.96	53.85	48.35	0.4099	0.323	0.1931	0.2406	0.167	-0.043	0.348	61	0.472	0.52	178	182	0.035165	0.06044
Unigene3927_Sample_011046	3e-05	-0.0216	-0.0278	-0.00026	681	57.71	42.29	50	49.34	0.4053	0.3368	0.2209	0.2704	0.235	0.052	0.446	60.31	0.482	0.498	222	227	-0.387665	0.07489
Unigene3768_Sample_011046	-0.14444	-0.05412	-0.04457	-0.02016	1632	56.62	44.67	50.645	55.15	0.3304	0.4053	0.2212	0.2563	0.236	0.092	0.465	55.34	0.539	0.521	529	544	-0.036581	0.084559
Unigene3820_Sample_011046	0.03665	-0.22431	0.13589	-0.22526	555	64.32	37.84	51.08	56.22	0.3113	0.3179	0.2267	0.3673	0.19	-0.047	0.366	54.31	0.557	0.528	183	185	-0.069189	0.064865
Unigene3960_Sample_011046	0.12125	0.08013	0.08533	-0.08855	2355	52.87	39.24	46.055	46.75	0.4142	0.2756	0.2739	0.3021	0.227	0.001	0.416	57.98	0.446	0.463	754	785	-0.252611	0.098089
Unigene3772_Sample_011046	-0.29463	0.05365	0.08398	-0.07848	1362	52.2	42.95	47.575	56.17	0.3193	0.3837	0.2108	0.2739	0.226	0.09	0.455	56.18	0.545	0.504	437	454	0.459471	0.110132
Unigene3883_Sample_011046	0.26396	-0.11088	0.06317	-0.04727	1515	54.06	39.01	46.535	49.9	0.3361	0.3278	0.3259	0.3148	0.216	0.009	0.432	60.24	0.485	0.477	491	505	-0.869109	0.055446
Unigene3854_Sample_011046	0.05869	0.0051	-0.07903	0.05279	1848	59.25	43.18	51.215	49.68	0.3463	0.3113	0.2876	0.307	0.22	0.008	0.425	59.6	0.485	0.507	602	616	-0.577273	0.068182
Unigene3825_Sample_011046	-0.16465	-0.00799	-0.02178	0.02393	1104	48.91	45.38	47.145	58.42	0.2871	0.4065	0.2452	0.2944	0.248	0.061	0.457	56.22	0.565	0.509	352	368	-0.211141	0.100543
Unigene3965_Sample_011046	-0.33866	0.01551	0.3022	0.09958	525	45.71	39.43	42.57	62.29	0.2922	0.4156	0.1795	0.3434	0.248	0.208	0.53	52.46	0.598	0.491	164	175	0.407429	0.194286
Unigene3936_Sample_011046	-0.00379	-0.01613	-0.01847	-0.00696	702	57.26	42.31	49.785	49.15	0.4061	0.335	0.2191	0.2683	0.241	0.068	0.454	60.51	0.48	0.496	229	234	-0.343162	0.076923
Unigene3777_Sample_011046	0.06626	0.14934	-0.08802	-0.04192	1671	55.12	44.17	49.645	42.19	0.4295	0.2585	0.2867	0.243	0.257	0.04	0.448	55.85	0.401	0.472	538	557	-0.026751	0.066427
Unigene3907_Sample_011046	-0.0792	-0.06832	0.04032	-0.13565	1005	58.81	43.58	51.195	51.94	0.3297	0.3553	0.2752	0.2634	0.215	0.048	0.435	58.16	0.5	0.514	322	335	-0.204179	0.089552
Unigene3748_Sample_011046	-0.08325	0.1844	-0.47381	-0.36829	660	48.64	59.55	54.095	42.27	0.3385	0.2564	0.3262	0.2155	0.208	-0.026	0.403	61	0.412	0.502	216	220	-0.235909	0.040909
Unigene3888_Sample_011046	0.01498	-0.03305	0.08748	-0.05165	933	55.95	39.23	47.59	52.41	0.336	0.3241	0.2727	0.3158	0.224	0.014	0.419	59.84	0.5	0.492	296	311	-0.135691	0.080386
Unigene3859_Sample_011046	-0.07367	-0.05317	-0.08841	-0.14492	837	56.63	43.73	50.18	52.69	0.3578	0.3362	0.2311	0.297	0.249	0.048	0.456	56.27	0.511	0.51	270	279	-0.116487	0.078853
Unigene3800_Sample_011046	0.13683	-0.00645	0.0045	0.03289	1155	56.36	38.96	47.66	49.09	0.3605	0.3537	0.3051	0.2599	0.238	0.053	0.449	58.91	0.473	0.481	372	385	-0.549351	0.067532
Unigene3781_Sample_011046	-0.08427	0.02067	-0.21854	0.0062	606	54.46	50.99	52.725	54.95	0.2963	0.2778	0.2792	0.3758	0.199	0.046	0.448	56.32	0.526	0.535	192	202	-0.615842	0.10396
Unigene3752_Sample_011046	0.15842	0.18168	0.10394	0.06251	708	54.66	36.02	45.34	40.68	0.4084	0.2513	0.3483	0.2562	0.227	0.023	0.424	61	0.389	0.438	229	236	-0.057203	0.072034
Unigene3863_Sample_011046	-0.02397	0.15834	0.01934	-0.05084	807	53.53	40.52	47.025	46.84	0.4018	0.3425	0.275	0.2116	0.214	0.032	0.422	54.82	0.446	0.47	258	269	-0.147212	0.096654
Unigene3834_Sample_011046	-0.17135	-0.21539	-0.05426	0.03294	1083	60.11	44.04	52.075	62.88	0.2584	0.3993	0.2058	0.3837	0.228	0.046	0.438	54.69	0.619	0.557	352	361	-0.241274	0.072022
Unigene4004_Sample_011046	0.06497	0.27052	-0.12219	0.04367	591	54.31	42.64	48.475	41.62	0.4049	0.2515	0.3161	0.2533	0.203	-0.009	0.407	61	0.407	0.462	194	197	-0.113706	0.091371
Unigene3757_Sample_011046	-0.034	-0.16846	-0.12878	-0.19535	516	62.21	47.09	54.65	55.81	0.3066	0.3358	0.2297	0.3287	0.259	0.131	0.485	53.67	0.55	0.55	169	172	-0.236046	0.069767
Unigene3868_Sample_011046	-0.01059	-0.13104	0.09682	-0.08248	864	59.38	35.42	47.4	56.6	0.3122	0.3586	0.2329	0.3512	0.228	0.058	0.433	60.56	0.557	0.505	282	288	-0.099306	0.072917
Unigene3839_Sample_011046	0.12549	-0.05188	0.05802	-0.15873	1068	62.08	39.61	50.845	47.75	0.4107	0.2893	0.2563	0.3137	0.23	0.028	0.432	59.82	0.464	0.498	347	356	-0.260955	0.050562
Unigene3979_Sample_011046	-0.25832	0.02793	0.17977	-0.04352	933	55.95	38.26	47.105	56.91	0.3259	0.3704	0.1941	0.2917	0.196	0.01	0.397	58.69	0.549	0.504	297	311	0.779421	0.11254
Unigene3790_Sample_011046	0.11364	0.00827	-0.39197	-0.092	1611	52.33	54	53.165	49.35	0.3111	0.3364	0.3011	0.2489	0.211	-0.017	0.421	59.79	0.484	0.519	527	537	-0.953445	0.018622
Unigene3761_Sample_011046	0.07383	0.04412	0.15351	-0.00034	783	57.85	34.1	45.975	47.89	0.3218	0.3366	0.3641	0.2793	0.205	0.035	0.425	58.05	0.465	0.466	254	261	-0.33908	0.099617
Unigene3843_Sample_011046	-0.15672	-0.16493	0.0325	0.11152	3027	56.79	39.05	47.92	60.75	0.3062	0.4346	0.191	0.3097	0.3	0.164	0.509	52.03	0.59	0.522	966	1009	0.102676	0.078295
Unigene4013_Sample_011046	-0.04671	-0.05556	0.02772	-0.22474	639	58.69	40.85	49.77	54.93	0.3	0.3611	0.2763	0.28	0.237	0.095	0.458	61	0.527	0.515	203	213	-0.16338	0.084507
Unigene3814_Sample_011046	-0.08955	0.04095	-0.03507	-0.06484	2907	56.97	41.8	49.385	50.15	0.4091	0.3661	0.211	0.2405	0.266	0.105	0.476	54.03	0.486	0.496	940	969	-0.111971	0.075335
Unigene3954_Sample_011046	-0.11475	-0.16929	-0.08607	0.00607	1113	62.8	43.67	53.235	56.87	0.3505	0.3952	0.2101	0.2786	0.301	0.171	0.517	52.85	0.54	0.544	348	371	-0.291105	0.09434
Unigene3925_Sample_011046	0.29578	-0.41501	-0.03401	0.23051	456	62.5	38.82	50.66	63.16	0.2376	0.3663	0.254	0.4444	0.219	0.008	0.441	61	0.614	0.548	145	152	-0.905263	0.019737
Unigene3988_Sample_011046	-0.06284	0.05081	0.03708	0.17509	2301	55.54	38.85	47.195	51.37	0.3333	0.357	0.3006	0.2972	0.226	0.05	0.444	59.86	0.501	0.486	747	767	-0.424641	0.110821
Unigene4022_Sample_011046	0.0645	0.19042	-0.24373	-0.0445	1446	54.36	50.62	52.49	39	0.445	0.2347	0.2902	0.2331	0.198	0.014	0.438	55.87	0.378	0.48	473	482	-0.506432	0.053942
Unigene4056_Sample_011046	-0.30023	-0.21787	-0.0087	-0.05429	519	62.43	42.2	52.315	67.05	0.2345	0.4414	0.1742	0.377	0.27	0.185	0.515	49.78	0.659	0.572	167	173	-0.008092	0.086705
Unigene4027_Sample_011046	0.0434	0.01135	0.03894	-0.12934	1110	54.86	41.62	48.24	51.89	0.3454	0.2829	0.2561	0.3577	0.183	-0.039	0.387	61	0.501	0.495	357	370	-0.146216	0.059459
Unigene4060_Sample_011046	0.14591	-0.19952	0.05501	-0.02209	3354	60.02	35.78	47.9	52.86	0.3511	0.3281	0.2681	0.3329	0.231	0.019	0.424	55.01	0.51	0.496	1075	1118	-0.507245	0.059034
Unigene4031_Sample_011046	-0.06638	-0.00884	-0.04227	0.04825	816	52.94	44.85	48.895	57.72	0.2466	0.4475	0.3128	0.2722	0.215	0.069	0.462	56.65	0.561	0.518	262	272	-0.664338	0.080882
Unigene4065_Sample_011046	0.02022	0.01742	0.01562	0.01723	1503	57.68	39.32	48.5	49.7	0.3472	0.3212	0.3041	0.3053	0.215	0.016	0.425	60.25	0.48	0.489	485	501	-0.319162	0.077844
Unigene4036_Sample_011046	-0.12377	0.18475	0.06112	-0.15868	456	56.58	40.13	48.355	47.37	0.3798	0.3643	0.2696	0.1869	0.183	-0.008	0.395	55.04	0.456	0.48	147	152	0.074342	0.092105
Unigene4040_Sample_011046	-0.15674	0.24168	-0.04112	0.05953	1224	52.94	43.87	48.405	42.16	0.4605	0.2684	0.2219	0.2125	0.222	0.06	0.436	51.81	0.398	0.463	392	408	0.565196	0.093137
Unigene4020_Sample_011046	0.0645	0.19042	-0.24373	-0.0445	1446	54.36	50.62	52.49	39	0.445	0.2347	0.2902	0.2331	0.198	0.014	0.438	55.87	0.378	0.48	473	482	-0.506432	0.053942
Unigene4054_Sample_011046	0.05465	0.02517	0.12086	0.02164	2256	52.39	36.04	44.215	52.93	0.3356	0.339	0.2868	0.334	0.22	0.059	0.444	58.18	0.508	0.471	720	752	-0.281782	0.107713
Unigene4025_Sample_011046	0.19384	-0.19018	0.11158	0.10728	3501	51.33	33.76	42.545	57.5	0.3381	0.3619	0.235	0.3935	0.236	0.003	0.427	56.19	0.559	0.475	1125	1167	-0.673179	0.064267
Unigene4059_Sample_011046	-0.17367	-0.3594	0.07935	-0.12059	474	55.7	37.34	46.52	68.99	0.2362	0.4488	0.157	0.4019	0.236	0.026	0.423	47.54	0.671	0.54	149	158	0.232278	0.037975
Unigene4063_Sample_011046	-0.15182	-0.21512	0.03235	-0.12429	1128	64.1	43.35	53.725	59.57	0.2753	0.3829	0.2211	0.3167	0.2	0	0.392	56.44	0.58	0.557	362	376	0.000532	0.06383
Unigene4034_Sample_011046	-0.06384	0.02598	-0.01831	-0.015	1533	61.84	43.44	52.64	49.12	0.355	0.297	0.2765	0.2923	0.207	0.044	0.43	59.07	0.475	0.515	495	511	-0.107632	0.082192
Unigene4039_Sample_011046	-0.30522	0.11264	-0.07574	0.08306	567	51.32	46.56	48.94	49.21	0.3916	0.3313	0.2081	0.2093	0.239	0.103	0.466	51.03	0.461	0.49	178	189	0.732275	0.095238
Unigene4048_Sample_011046	-0.1542	-0.05055	-0.07203	0.07505	1389	59.61	42.55	51.08	52.27	0.3307	0.3411	0.2548	0.2813	0.233	0.035	0.438	54.64	0.503	0.515	445	463	0.201728	0.060475
Unigene4019_Sample_011046	0.0645	0.19042	-0.24373	-0.0445	1446	54.36	50.62	52.49	39	0.445	0.2347	0.2902	0.2331	0.198	0.014	0.438	55.87	0.378	0.48	473	482	-0.506432	0.053942
Unigene4023_Sample_011046	-0.08543	0.21866	-0.11804	0.09792	1686	51.96	50.18	51.07	45.02	0.3695	0.3473	0.3604	0.2107	0.241	0.019	0.442	59.46	0.433	0.491	545	562	-0.42153	0.062278
Unigene4028_Sample_011046	-0.11458	0.12045	-0.16449	0.12716	858	59.44	49.3	54.37	47.55	0.3374	0.3498	0.3178	0.23	0.229	0.055	0.445	61	0.466	0.521	281	286	-0.450699	0.066434
Unigene4061_Sample_011046	-0.19836	-0.04841	-0.45167	0.08963	612	53.92	57.84	55.88	58.33	0.3373	0.3728	0.1728	0.2692	0.215	0.078	0.474	56.94	0.553	0.567	190	204	-0.477451	0.044118
Unigene4032_Sample_011046	-0.15204	-0.01408	-0.06495	0.06222	1662	56.86	41.88	49.37	55.96	0.3275	0.3948	0.2291	0.2924	0.223	0.05	0.442	57.54	0.546	0.516	538	554	-0.359386	0.086643
Unigene4066_Sample_011046	-0.16471	-0.17382	0.02993	-0.02846	2016	58.33	43.9	51.115	61.01	0.2924	0.4152	0.1916	0.3271	0.224	0.06	0.448	55.21	0.597	0.544	650	672	-0.044792	0.078869
Unigene4037_Sample_011046	-0.00854	0.02866	-0.05814	-0.14807	1599	54.22	44.09	49.155	51.97	0.3416	0.3146	0.2506	0.3099	0.186	-0.027	0.394	60.54	0.503	0.501	515	533	-0.237148	0.056285
Unigene4070_Sample_011046	-0.02204	0.06333	0.00561	-0.05483	1215	57.78	41.48	49.63	49.63	0.3443	0.3263	0.2843	0.2743	0.211	0.062	0.441	58.91	0.48	0.496	392	405	-0.092099	0.081481
Unigene4041_Sample_011046	-0.30522	0.11264	-0.07574	0.08306	567	51.32	46.56	48.94	49.21	0.3916	0.3313	0.2081	0.2093	0.239	0.103	0.466	51.03	0.461	0.49	178	189	0.732275	0.095238
Unigene4050_Sample_011046	-0.01007	-0.03864	-0.08972	-0.05269	1140	61.05	43.42	52.235	51.84	0.2921	0.2952	0.3033	0.3123	0.237	0.069	0.438	56.42	0.499	0.521	365	380	-0.081579	0.071053
Unigene4021_Sample_011046	0.0645	0.19042	-0.24373	-0.0445	1446	54.36	50.62	52.49	39	0.445	0.2347	0.2902	0.2331	0.198	0.014	0.438	55.87	0.378	0.48	473	482	-0.506432	0.053942
Unigene4030_Sample_011046	0.02544	-0.04108	0.03345	0.01854	759	52.96	41.9	47.43	52.57	0.3568	0.3317	0.2487	0.3111	0.234	0.107	0.475	61	0.504	0.491	242	253	-0.275099	0.083004
Unigene4064_Sample_011046	-0.10526	0.40109	0.16948	-0.03791	549	40.44	37.7	39.07	45.9	0.4268	0.2866	0.2832	0.2673	0.224	0.038	0.439	49.21	0.421	0.413	171	183	0.338798	0.169399
Unigene4035_Sample_011046	-0.09394	-0.20133	-0.14356	-0.01837	1152	64.32	48.96	56.64	55.99	0.3323	0.3602	0.2053	0.3112	0.283	0.144	0.503	54.1	0.548	0.564	374	384	-0.420573	0.072917
Unigene4044_Sample_011046	0.0304	0.04831	-0.12312	-0.05612	1281	48.48	43.33	45.905	54.8	0.3035	0.3353	0.2741	0.3411	0.209	0.052	0.443	60.65	0.53	0.489	411	427	-0.656909	0.074941
Unigene4015_Sample_011046	0.00434	0.0819	-0.17118	-0.07582	933	53.7	49.84	51.77	46.95	0.4113	0.3321	0.2393	0.2534	0.223	0.048	0.46	55.58	0.466	0.502	309	311	-0.722508	0.051447
Unigene4049_Sample_011046	-0.2002	-0.10221	-0.09178	0.06567	1746	57.9	48.97	53.435	57.9	0.3106	0.3768	0.2036	0.3213	0.223	0.042	0.441	56.07	0.568	0.549	567	582	-0.22079	0.070447
Unigene4053_Sample_011046	-0.11706	0.16546	0.1184	-0.04525	609	55.17	37.44	46.305	50.25	0.3567	0.3977	0.2721	0.2015	0.201	0.014	0.413	58.1	0.485	0.476	196	203	0.044827	0.098522
Unigene4024_Sample_011046	-0.19522	-0.24304	0.07936	0.0484	924	56.17	39.94	48.055	65.58	0.2927	0.4309	0.1581	0.3663	0.227	0.099	0.472	55.81	0.629	0.539	286	308	-0.264286	0.12013
Unigene4058_Sample_011046	0.22236	-0.0867	-0.05701	0.09258	858	60.84	38.11	49.475	49.3	0.4091	0.3232	0.2909	0.2944	0.275	0.108	0.493	61	0.467	0.494	272	286	-0.887762	0.083916
Unigene4062_Sample_011046	-0.11931	0.38648	0.1169	-0.01486	483	40.37	40.37	40.37	46.58	0.4101	0.3094	0.2959	0.2584	0.228	0.024	0.441	48.67	0.434	0.424	152	161	0.096273	0.167702
Unigene4033_Sample_011046	-0.0784	0.0652	-0.00671	-0.04752	528	62.5	36.93	49.715	48.3	0.3243	0.2905	0.3209	0.312	0.231	0.055	0.428	55.44	0.474	0.492	173	176	0.015909	0.079545
Unigene4067_Sample_011046	0.08179	-0.06909	-0.24716	0.14893	1929	65.32	41.99	53.655	50.86	0.3505	0.3052	0.2868	0.3312	0.252	0.028	0.429	54.5	0.492	0.527	622	643	-0.769518	0.065319
Unigene4038_Sample_011046	-0.00331	0.01566	-0.2898	-0.08916	603	59.2	54.73	56.965	47.26	0.2865	0.3041	0.3434	0.225	0.167	0.032	0.412	58.95	0.454	0.537	194	201	-0.789055	0.049751
Unigene4047_Sample_011046	0.42542	-0.22318	0.04244	-0.21796	648	64.35	36.11	50.23	46.76	0.3378	0.2027	0.3476	0.3667	0.197	0.007	0.412	55.11	0.455	0.491	211	216	-0.827778	0.018519
Unigene4158_Sample_011046	0.08332	0.16499	0.02152	-0.134	1197	54.39	38.1	46.245	41.6	0.4207	0.2744	0.3084	0.2396	0.183	-0.067	0.367	55.91	0.406	0.447	392	399	-0.202757	0.062657
Unigene4129_Sample_011046	0.01282	0.05888	0.10892	-0.04617	1425	49.05	38.32	43.685	49.68	0.3385	0.2943	0.3132	0.2994	0.208	-0.016	0.401	58.84	0.464	0.457	446	475	0.148842	0.086316
Unigene4269_Sample_011046	-0.07127	-0.16761	-0.04929	-0.12491	591	60.91	45.69	53.3	54.31	0.3522	0.3333	0.2252	0.3172	0.266	0.043	0.444	54.23	0.524	0.536	189	197	-0.075635	0.071066
Unigene4080_Sample_011046	-0.23246	-0.15978	-0.02616	0.0008	678	57.96	45.13	51.545	64.6	0.2827	0.445	0.1595	0.34	0.287	0.148	0.505	55.84	0.63	0.559	216	226	-0.235398	0.10177
Unigene4191_Sample_011046	0.01977	0.22762	0.04889	0.0993	1113	48.25	38.54	43.395	45.01	0.4248	0.2974	0.2891	0.262	0.256	0.048	0.454	58.88	0.425	0.439	355	371	-0.141779	0.107817
Unigene4162_Sample_011046	-0.15124	-0.06647	-0.06962	0.09562	906	57.28	40.07	48.675	57.28	0.2797	0.4025	0.2658	0.307	0.234	0.058	0.445	56.63	0.555	0.515	290	302	-0.087086	0.069536
Unigene4133_Sample_011046	-0.24298	-0.03133	-0.02542	-0.07237	1248	54.81	43.51	49.16	58.65	0.3224	0.429	0.1849	0.2671	0.246	0.127	0.489	55.15	0.573	0.523	403	416	-0.267548	0.105769
Unigene4273_Sample_011046	-0.02573	-0.03269	-0.12294	0.03693	501	57.49	45.51	51.5	50.9	0.3897	0.3309	0.2458	0.2655	0.296	0.194	0.535	52.37	0.478	0.513	157	167	-0.58503	0.095808
Unigene4167_Sample_011046	0.19905	-0.11296	0.01248	-0.16408	1512	57.54	39.88	48.71	51.59	0.3316	0.3031	0.2836	0.3351	0.221	0.005	0.421	59.94	0.501	0.497	489	504	-0.320635	0.045635
Unigene4278_Sample_011046	-0.10901	0.27982	0.19107	-0.05562	1350	45.56	40.22	42.89	45.56	0.3538	0.2974	0.3386	0.2242	0.183	-0.047	0.375	59.27	0.422	0.438	424	450	0.523111	0.142222
Unigene4142_Sample_011046	-0.06764	-0.12818	0.02958	0.0278	711	57.81	42.19	50	55.27	0.3508	0.3351	0.2179	0.3653	0.235	-0.077	0.377	57.05	0.541	0.518	231	237	-0.216034	0.084388
Unigene4113_Sample_011046	-0.22143	0.14779	0.08063	0.04158	1899	54.19	40.76	47.475	49.92	0.3718	0.3412	0.2456	0.2337	0.232	0.075	0.449	58.32	0.474	0.483	603	633	0.446288	0.123223
Unigene4094_Sample_011046	-0.00502	0.04545	0.05822	0.04819	633	58.29	36.02	47.155	47.87	0.4091	0.3011	0.239	0.3014	0.223	0.031	0.425	60.57	0.469	0.474	207	211	-0.112796	0.075829
Unigene4224_Sample_011046	-0.07344	0.25166	-0.20401	0.01294	756	60.32	51.59	55.955	40.48	0.4241	0.2857	0.2778	0.1713	0.238	0.115	0.473	55.4	0.388	0.508	245	252	0.024206	0.071429
Unigene4176_Sample_011046	-0.17121	-0.17673	0.06016	0.19659	453	56.29	37.09	46.69	64.24	0.2459	0.4672	0.2087	0.3491	0.271	0.184	0.52	57.2	0.635	0.525	148	151	-0.152318	0.07947
Unigene4258_Sample_011046	0.27195	-0.145	0.0774	-0.02534	2313	59.4	32.04	45.72	52.53	0.3273	0.3273	0.3092	0.3575	0.232	0.056	0.451	57.26	0.512	0.48	750	771	-0.750973	0.053178
Unigene4099_Sample_011046	-0.14125	-0.03857	-0.12336	-0.05787	771	60.31	49.81	55.06	52.53	0.3084	0.304	0.2407	0.303	0.2	0.1	0.462	58.2	0.514	0.542	251	257	0.217899	0.054475
Unigene4180_Sample_011046	-0.10174	-0.00895	-0.02074	-0.06979	1206	60.45	44.53	52.49	54.23	0.3382	0.3615	0.2145	0.2862	0.217	0.099	0.458	55.53	0.532	0.531	393	402	-0.09403	0.084577
Unigene4233_Sample_011046	0.07606	0.18412	0.03283	-0.03525	714	52.94	42.02	47.48	43.7	0.445	0.24	0.2663	0.3038	0.212	-0.063	0.374	56.69	0.417	0.463	230	237	-0.236287	0.088608
Unigene4074_Sample_011046	0.08176	0.06028	0.18356	0.19287	1047	50.72	31.81	41.265	52.15	0.3596	0.3933	0.2922	0.292	0.279	0.092	0.479	57.08	0.506	0.449	338	349	-0.405731	0.137536
Unigene4185_Sample_011046	-0.06713	0.16193	0.0922	-0.11478	831	50.18	38.63	44.405	46.21	0.3435	0.3217	0.3415	0.2474	0.228	0.027	0.426	58.05	0.448	0.45	270	277	0.216606	0.111913
Unigene4156_Sample_011046	-0.27214	0.12545	0.09133	-0.10291	1050	51.43	41.71	46.57	55.43	0.327	0.3397	0.2008	0.3149	0.183	0.014	0.392	61	0.537	0.495	337	350	0.686286	0.117143
Unigene4238_Sample_011046	-0.09991	0.08173	-0.2206	-0.1379	2052	54.97	52.05	53.51	49.71	0.3551	0.3448	0.2528	0.2246	0.218	0.061	0.448	57.49	0.479	0.522	660	684	-0.334357	0.076023
Unigene4271_Sample_011046	0.09997	0.33092	0.10069	-0.05376	651	45.62	37.33	41.475	41.94	0.4011	0.2429	0.3395	0.2925	0.186	-0.008	0.401	61	0.406	0.416	212	217	0.075576	0.110599
Unigene4102_Sample_011046	-0.1846	-0.05885	-0.0494	-0.1108	486	57.41	45.68	51.545	56.17	0.3525	0.3381	0.1818	0.3305	0.206	-0.048	0.382	54.94	0.548	0.531	157	162	-0.022222	0.098765
Unigene4242_Sample_011046	-0.10638	-0.00974	-0.03196	-0.03096	1782	58.25	45.62	51.935	52.69	0.3559	0.3439	0.2257	0.2871	0.214	0.017	0.42	57.51	0.512	0.522	576	594	-0.178619	0.107744
Unigene4213_Sample_011046	-0.32336	-0.15659	-0.10754	-0.13706	519	60.69	51.45	56.07	63.01	0.2968	0.471	0.1343	0.246	0.284	0.236	0.554	50.22	0.619	0.584	168	173	0.101156	0.092486
Unigene4136_Sample_011046	0.17088	0.20726	-0.12488	-0.13339	2220	54.86	41.76	48.31	38.51	0.4168	0.2235	0.3677	0.2562	0.211	-0.064	0.389	57.16	0.37	0.45	722	740	-0.593514	0.074324
Unigene4107_Sample_011046	-0.25326	0.03947	0.0309	-0.04202	957	52.98	46.08	49.53	56.11	0.3297	0.348	0.1961	0.2895	0.227	0.137	0.482	58.91	0.535	0.517	301	319	0.623198	0.112853
Unigene4247_Sample_011046	0.03265	-0.18978	-0.05315	-0.07026	759	64.43	46.64	55.535	51.38	0.3645	0.3054	0.2379	0.3057	0.244	0.066	0.451	55.32	0.496	0.542	244	253	-0.195257	0.047431
Unigene4088_Sample_011046	-0.09865	-0.05559	0.00895	0.13995	570	50	37.89	43.945	61.05	0.2372	0.3974	0.2741	0.3889	0.234	0.019	0.432	55.16	0.6	0.496	185	190	-0.517895	0.078947
Unigene4218_Sample_011046	-0.07094	-0.12499	-0.04066	-0.01938	771	57.98	42.8	50.39	58.37	0.2986	0.346	0.2167	0.3542	0.216	0.037	0.419	59.65	0.569	0.53	248	257	-0.176265	0.085603
Unigene4251_Sample_011046	0.52575	-0.37428	0.07986	-0.0219	957	65.52	35.11	50.315	53.61	0.2919	0.201	0.3074	0.463	0.212	-0.005	0.416	58.62	0.53	0.514	315	319	-0.979937	0.021944
Unigene4222_Sample_011046	-0.06443	0.01132	-0.03287	0.07871	3780	51.11	43.57	47.34	55.4	0.3221	0.3518	0.2687	0.3533	0.218	-0.038	0.404	57.26	0.536	0.5	1212	1260	-0.423571	0.081746
Unigene4116_Sample_011046	-0.30641	0.06753	0.17231	-0.01284	969	53.25	39.94	46.595	52.94	0.3907	0.362	0.192	0.2714	0.272	0.08	0.453	53.49	0.505	0.487	307	323	0.418266	0.164087
Unigene4256_Sample_011046	0.02306	-0.19646	0.01539	-0.06694	1833	60.56	41.57	51.065	56.14	0.3453	0.32	0.2084	0.367	0.262	0.119	0.479	56.13	0.547	0.528	591	611	-0.166939	0.070376
Unigene4227_Sample_011046	0.22322	-0.13299	-0.03017	0.0566	2337	59.18	37.1	48.14	52.63	0.417	0.3028	0.214	0.3744	0.28	0.06	0.463	54.85	0.514	0.496	760	779	-0.756354	0.070603
Unigene4179_Sample_011046	0.27124	-0.44539	0.25472	-0.19476	573	64.4	35.08	49.74	63.87	0.295	0.3309	0.183	0.4897	0.172	0.012	0.409	56.6	0.629	0.545	186	191	-0.844503	0.04712
Unigene4120_Sample_011046	-0.08407	-0.06141	-0.00833	0.11334	1083	56.23	41	48.615	57.06	0.3378	0.3144	0.2061	0.4049	0.22	0.015	0.418	57.11	0.556	0.514	349	361	-0.354848	0.099723
Unigene4231_Sample_011046	0.06209	-0.02219	0.05132	-0.00375	1461	52.98	38.4	45.69	51.13	0.389	0.329	0.2392	0.3116	0.251	0.034	0.435	57.05	0.493	0.475	469	487	-0.164271	0.082136
Unigene4072_Sample_011046	-0.09097	0.13409	0.01581	0.00481	1872	50	42.63	46.315	51.12	0.3181	0.3162	0.3013	0.2918	0.176	-0.067	0.371	59.81	0.487	0.479	595	624	0.005449	0.121795
Unigene4183_Sample_011046	0.04734	0.04727	-0.01532	-0.1755	687	65.07	38.86	51.965	45.41	0.4021	0.254	0.2753	0.2874	0.208	-0.021	0.39	61	0.439	0.498	223	229	0.059389	0.043668
[truncated: 6,624 more rows]
[truncated: 1 more columns]

## Sheet: Ribosome
Additional file 1: All the indices of ribosomal protein genes
Unigene Number	Axis1	Axis2	Axis3	Axis4	Length	%G+C(1)	%G+C(2)	GC12%	%G+C(3)	T3s	C3s	A3s	G3s	CAI	CBI	Fop	Nc	GC3s	GC	L_sym	L_aa	Gravy	Aromo
Unigene1146_Sample_011046	0.11442	-0.02876	-0.05333	0.12139	2007	59.49	39.91	49.7	50.82	0.3849	0.3132	0.2451	0.3206	0.232	0.046	0.446	58.03	0.491	0.501	646	669	-0.542601	0.058296
Unigene1323_Sample_011046	-0.04024	-0.31291	-0.03427	0.09111	882	57.82	45.92	51.87	64.29	0.2159	0.4449	0.2295	0.3405	0.238	0.096	0.477	54.71	0.632	0.56	285	294	-0.505442	0.071429
Unigene11472_Sample_01104	-0.08996	0.07335	0.06545	0.0509	930	55.16	38.71	46.935	50.32	0.3308	0.3538	0.2931	0.2654	0.245	0.127	0.487	59.15	0.49	0.481	302	310	-0.029677	0.1
Unigene12008_Sample_01104	0.02297	0.23188	0.13359	-0.11636	576	47.92	32.81	40.365	44.79	0.4383	0.3025	0.2612	0.2667	0.216	-0.007	0.406	56.42	0.433	0.418	187	192	-0.040625	0.114583
Unigene23835_Sample_01104	-0.02211	0.23721	-0.14195	0.06086	1284	52.8	46.5	49.65	42.76	0.3324	0.2632	0.3931	0.244	0.177	-0.088	0.363	55.62	0.404	0.474	411	428	-0.309346	0.10514
Unigene5672_Sample_011046	0.14744	0.05176	0.01897	0.13378	966	55.9	39.44	47.67	49.38	0.3438	0.3125	0.2941	0.3147	0.176	0	0.408	59.35	0.484	0.482	316	322	-0.659006	0.062112
Unigene5967_Sample_011046	0.0525	0.10524	0.13966	0.17153	537	51.96	34.64	43.3	49.72	0.3846	0.3287	0.2756	0.3162	0.248	0.065	0.46	61	0.483	0.454	174	179	-0.409497	0.128492
Unigene7299_Sample_011046	0.07872	0.09879	-0.0648	-0.02466	2421	52.66	43.12	47.89	48.33	0.355	0.3132	0.3037	0.2698	0.211	0.022	0.43	59.2	0.463	0.48	776	807	-0.376084	0.081784
Unigene9306_Sample_011046	0.05469	0.08524	0.15864	0.18448	501	52.69	33.53	43.11	50.3	0.3788	0.3409	0.2821	0.3178	0.255	0.087	0.475	58.98	0.488	0.455	162	167	-0.464671	0.125749
Unigene16999_Sample_01104	0.22435	-0.1049	-0.04823	0.26342	780	50.77	39.23	45	53.46	0.3548	0.2796	0.2607	0.385	0.219	-0.058	0.384	59.3	0.516	0.478	250	260	-0.781154	0.061538
Unigene17000_Sample_01104	0.11099	-0.04175	-0.08989	0.22724	600	49	41.5	45.25	53	0.3467	0.2867	0.2577	0.3506	0.223	-0.024	0.398	57.46	0.508	0.478	191	200	-0.414	0.06
Unigene18200_Sample_01104	0.43218	-0.20496	0.0081	-0.05813	2295	59.48	37.39	48.435	48.76	0.3941	0.2454	0.2773	0.3714	0.236	0.021	0.434	55.15	0.481	0.485	755	765	-0.84366	0.023529
Unigene18201_Sample_01104	0.38885	-0.25596	-0.01066	-0.05135	1818	61.06	38.94	50	50.99	0.3852	0.2622	0.2554	0.3813	0.247	0.044	0.448	55.22	0.503	0.503	598	606	-0.85528	0.024752
Unigene20483_Sample_01104	-0.00656	-0.01812	-0.19466	0.06864	831	62.82	43.68	53.25	52.35	0.3853	0.3716	0.24	0.2513	0.243	0.047	0.444	57.51	0.494	0.529	261	277	-0.732852	0.101083
Unigene26779_Sample_01104	0.41636	0.12425	-0.05828	0.222	765	49.8	41.18	45.49	43.14	0.4301	0.2204	0.3283	0.3245	0.199	-0.076	0.381	53.7	0.413	0.447	247	255	-1.11843	0.066667
